# Supplementary material for: The leaf‐footed cactus bug is not a cactus specialist: Narnia femorata feeds, fights, and mates on thistle
Source: Ecol Evol. 2024 Oct 8;14(10):e70257. doi: 10.1002/ece3.70257 (PMC11461750; doi:10.1002/ece3.70257)
Supplement: Supplementary file 1 — Data S1. [file ECE3-14-e70257-s001.zip]

Archive with 3 entries (3 files):
- Narnia.Host.data.csv
- Narnia.Thistle.R
- NarniaRange.csv
