# Supplementary material for: The leaf‐footed cactus bug is not a cactus specialist: Narnia femorata feeds, fights, and mates on thistle
Source: Ecol Evol. 2024 Oct 8;14(10):e70257. doi: 10.1002/ece3.70257 (PMC11461750; doi:10.1002/ece3.70257)
Supplement: Supplementary file 1 — Data S1. [file ECE3-14-e70257-s001.zip › Narnia.Host.data.csv]

ID	Host	Sex	HostSex	PW	FW	FPF	SL
NF500	Cactus	F	CactusF	3.835	0.951	0.253
NF501	Cactus	F	CactusF	4.005	1.063	0.294	10.994
NF502	Cactus	F	CactusF	3.6	0.864	0.277	9.874
NF503	Cactus	F	CactusF	4.003	1.078	0.25	11.717
NF504	Cactus	F	CactusF	3.724	0.979	0.247	11.263
NF505	Cactus	F	CactusF	4.12	0.999	0.219	11.833
NF506	Cactus	F	CactusF	3.63	1.048	0.152	10.777
NF507	Cactus	F	CactusF	3.855	1.01	0.242	10.568
NF508	Cactus	F	CactusF	3.779	0.994	0.119	11.459
NF509	Cactus	F	CactusF	4.021	1.005	0.454	10.399
NF510	Cactus	F	CactusF	3.905	1.044	0.252	10.436
NF511	Cactus	F	CactusF	3.865	0.895	0.279	10.437
NF512	Cactus	F	CactusF	3.367	0.809	0.408	10.894
NF514	Cactus	F	CactusF	4.076	1.024	0.178	10.84
NF515	Cactus	F	CactusF	4.263	1.057	0.484	11.028
NF516	Cactus	F	CactusF	3.372	0.759	0.234	10.776
NF517	Cactus	F	CactusF	4.004	0.986	0.245	11.584
NF518	Cactus	F	CactusF	4.107	1.021	0.233	10.306
NF003	Cactus	M	CactusM	3.676	1.176	0.203	10.962
NF008	Cactus	M	CactusM	3.325	1.092	0.365	10.563
NF009	Cactus	M	CactusM	3.344	1.115	0.387	10.198
NF057	Cactus	M	CactusM	3.662	1.126	0.19	10.428
NF065	Cactus	M	CactusM	3.445	1.062	0.362	9.127
NF078	Cactus	M	CactusM	3.747	1.281	0.259
NF082	Cactus	M	CactusM	3.917	1.282	0.543	10.358
NF250	Cactus	M	CactusM	3.174	0.925	0.173	10.423
NF251	Cactus	M	CactusM	3.263	0.974	0.126	9.244
NF253	Cactus	M	CactusM	3.532	1.187	0.453	10.853
NF256	Cactus	M	CactusM	3.125	0.958	0.338	10.624
NF260	Cactus	M	CactusM	3.479	1.137	0.277	9.702
NF271	Cactus	M	CactusM	3.396	1.092	0.364	10.492
NF304	Cactus	M	CactusM	3.37	1.072	0.363	9.643
NF309	Cactus	M	CactusM	3.608	1.172	0.316	9.865
NF265	Cactus	M	CactusM	3.906	1.29	0.511	10.4583
NF404	Cactus	M	CactusM	2.926	0.894	0.315	11.163
NF415	Cactus	M	CactusM	3.228	1	0.215	9.818
thNF001	Thistle	F	ThistleF	4.11	1.018	0.268	10.848
thNF003	Thistle	F	ThistleF	4.203	1.033	0.297	11.622
thNF006	Thistle	F	ThistleF	2.775	0.781	0.115	9.779
thNF008	Thistle	F	ThistleF	3.913	1.004	0.195	11.761
thNF010	Thistle	F	ThistleF	3.103	0.745	0.299	10.095
thNF011	Thistle	F	ThistleF	3.617	0.823	0.436	11.508
thNF012	Thistle	F	ThistleF	3.932	0.961	0.344	11.208
thNF015	Thistle	F	ThistleF	3.919	1.029	0.302	11.191
thNF017	Thistle	F	ThistleF	3.764	0.886	0.395	11.013
thNF022	Thistle	F	ThistleF	3.901	0.963	0.221	11.283
thNF023	Thistle	F	ThistleF	4.085	1.029	0.143	10.994
thNF026	Thistle	F	ThistleF	3.715	0.934	0.145	11.02
thNF027	Thistle	F	ThistleF	4.497	1.096	0.573	11.535
thNF028	Thistle	F	ThistleF	4.192	1.041	0.374	11.62
thNF030	Thistle	F	ThistleF	3.284	0.765	0.093	10.582
thNF032	Thistle	F	ThistleF	4.096	1.018	0.252	11.571
thNF034	Thistle	F	ThistleF	4.332	1.106	0.458	12.213
thNF036	Thistle	F	ThistleF	4.234	1.036	0.192	11.783
thNF002	Thistle	M	ThistleM	3.701	1.107	0.392	10.48
thNF004	Thistle	M	ThistleM	3.433	0.961	0.135	11.41
thNF005	Thistle	M	ThistleM	3.872	1.284	0.697	11.106
thNF007	Thistle	M	ThistleM	3.815	1.357	0.248	10.904
thNF009	Thistle	M	ThistleM	4.151	1.393	0.34	11.406
thNF013	Thistle	M	ThistleM	3.101	0.968	0.323	9.214
thNF014	Thistle	M	ThistleM	3.26	1.082	0.073	9.803
thNF016	Thistle	M	ThistleM	3.528	1.145	0.267	10.313
thNF018	Thistle	M	ThistleM	3.524	1.14	0.415	10.681
thNF019	Thistle	M	ThistleM	3.516	1.169	0.255	10.758
thNF020	Thistle	M	ThistleM	3.28	0.992	0.249	9.469
thNF021	Thistle	M	ThistleM	3.913	1.406	0.412	11.853
thNF024	Thistle	M	ThistleM	2.775	0.912	0.121	9.571
thNF025	Thistle	M	ThistleM	3.349	1.104	0.288	10.856
thNF029	Thistle	M	ThistleM	3.621	1.271	0.435	11.282
thNF031	Thistle	M	ThistleM	3.167	1.106	0.291	10.414
thNF033	Thistle	M	ThistleM	4.007	1.361	0.39	10.971
thNF035	Thistle	M	ThistleM	3.197	0.954	0.187	10.362
