# Supplementary material for: The leaf‐footed cactus bug is not a cactus specialist: Narnia femorata feeds, fights, and mates on thistle
Source: Ecol Evol. 2024 Oct 8;14(10):e70257. doi: 10.1002/ece3.70257 (PMC11461750; doi:10.1002/ece3.70257)
Supplement: Supplementary file 1 — Data S1. [file ECE3-14-e70257-s001.zip › Narnia.Thistle.R]

#import the data
View(hostdat)
summary(hostdat)
str(hostdat)

library(car)
library(ggplot2)
library(maps)
library(ggstar)
library(dplyr)


#run a lm for PW data
hist(hostdat$PW)
bodymod1 <- lm(PW ~ Host+Sex, data=hostdat)
summary(bodymod1)
Anova(bodymod1, type="III", test="F")                

#run a lm for the beak length data (SL)
hist(hostdat$SL)
beakmod1 <- lm(SL ~ Sex + Host * PW, data=hostdat)
summary(beakmod1)
Anova(beakmod1, type="III", test="F")

#run a lm for femur width data
hist(hostdat$FW)
weaponmod1 <- lm(FW ~ Sex + Host * PW, data=hostdat)
summary(weaponmod1)
Anova(weaponmod1, type="III", test="F")

#run a lm for femur puncture force data (structural integrity)
hist(hostdat$FPF)
weaponmod2 <- lm(FPF ~ Sex + Host *FW, data=hostdat)
summary(weaponmod2)
Anova(weaponmod2, type="III", test="F")

#make graphs                                        
#graph the beak length data
beakgraph <- ggplot(hostdat, aes(x=PW, y=SL, color=Host, shape=Host)) + 
  geom_point(size=2)+
  geom_smooth(method=lm, se=TRUE, size=0.8) +
  labs(title="",x="Pronotum width (mm)", y = "Beak length (mm)")+  
  theme_classic(base_size=7) + scale_color_manual(values=c("orange", "blue"), name= "Host plant") + scale_shape_manual(values=c(16,17), name= "Host plant") + guides(color = guide_legend(override.aes = list(size = 2))) + annotate("text", x = 2.8, y = 12.5, label = "(b)", size=2.5) + theme(
    legend.position = c(0.95, 0.01),
    legend.justification = c("right", "bottom"),
    legend.box.just = "right",
    legend.margin = margin(1, 1, 1, 1))
beakgraph

#graph the femur width data
#make male and female symbols
female = intToUtf8(9792)
male = intToUtf8(9794)
#graph
femurgraph1 <- ggplot(hostdat, aes(x=PW, y=FW, color=HostSex, shape=HostSex)) + 
  geom_point(size=2)+
  geom_smooth(method=lm, se=TRUE, size=0.8) +
  labs(title="",x="Pronotum width (mm)", y = "Femur width (mm)")+ 
  theme_classic(base_size=7) + 
  scale_color_manual(values=c("darkorange3","orange", "blue", "blue4"), guide="none") + 
  scale_shape_manual(values=c(2,17,1,16), name= "Host plant", labels=c("Cactus", "Cactus", "Thistle", "Thistle")) +
  guides(color = guide_legend(override.aes = list(size = 1))) +
  annotate("text", x = 2.8, y = 1.5, label = "(a)", size=2.5) +
  theme(legend.position = c(0.98, 0.01),
    legend.justification = c("right", "bottom"),
    legend.box.just = "right",
    legend.margin = margin(6, 6, 6, 6)) +
  annotate("text", x = 4.61, y = 1.15, label = female, size = 5) +
  annotate("text", x = 4.3, y = 1.45, label = male, size = 5) 
femurgraph <- femurgraph1 + theme(legend.position = "none")
femurgraph

#put these two graphs into one figure
library(gridExtra)
NarniaFig2 <- grid.arrange(femurgraph, beakgraph, ncol=2)

#graph the femur puncture resistance data
FPFgraph <- ggplot(hostdat, aes(x=FW, y=FPF, color=Host, shape=Host)) + 
  geom_point(size=5)+
  geom_smooth(method=lm, se=TRUE) +
  labs(title="",x="Femur width (mm)", y = "Femur puncture resistance (N)")+
  theme_classic(base_size=25) + scale_color_manual(values=c("orange", "blue")) +
  scale_color_manual(values=c("orange", "blue"), name= "Host plant") +
  scale_shape_manual(values=c(16,17), name= "Host plant") +
  guides(color = guide_legend(override.aes = list(size = 3))) +
  theme(legend.position = c(0.95, 0.01),legend.justification = c("right", "bottom"),
    legend.box.just = "right",legend.margin = margin(6, 6, 6, 6))
library(tune)
FPFgraph

#make Narnia femorata map
#import data for mapping
#Map to visualize the distribution of datapoints
usa <- map_data("state")
central1 <- map_data("world")
central <- subset(central1, region %in% c("Mexico", "Honduras", "Guatemala", "Costa Rica", "Nicaragua", "Panama", "Belize", "El Salvador"))


NAmap <- ggplot() + geom_polygon(data = usa, 
                                 aes(x=long, y = lat, group = group), 
                                 fill = "white", 
                                 color="black") +
  geom_polygon(data = central, aes(x=long, y = lat, group = group), 
               fill = "white", color="black") +
  coord_fixed(xlim = c(-125, -68),  ylim = c(10, 50), ratio = 1.2) +
  geom_point(data = data.map ,aes(longitude, latitude, colour = scientific_name, shape=scientific_name),alpha = 1)+
  theme_light(base_size=25) + labs(x="Longitude", y = "Latitude") + scale_colour_manual(name= "Species name", labels=c(expression(italic("Narnia femorata"))), values=c("#CC6666")) + scale_shape_manual(values=c(1), name= "Species name", labels=c(expression(italic("Narnia femorata")))) + annotate("text", x = -125, y = 50.5, label = "(b)", size=9.5) +  guides(color = guide_legend(override.aes = list(size = 5))) + theme(
    legend.position = c(0.01, 0.01),
    legend.justification = c("left", "bottom"),
    legend.box.just = "left",
    legend.margin = margin(6, 6, 6, 6))
NAmap

#subset the data so that the N. femorata that is feeding on a non-cactus plant is the only bug left in the data set
fedNarnia <- subset(data.map, id == "35601640")
View(fedNarnia)

#map of Arizona
#Map to visualize the distribution of data points in Arizona
usa <- map_data("state")
AZ <- subset(usa, region %in% c("arizona"))

usa_counties <- map_data("county")
az_counties <- subset(usa_counties, region == "arizona")
str(az_counties)
target_counties = "pima"
az_counties$highlight = if_else(az_counties$subregion %in% target_counties, "highlight", "other")
str(az_counties)


AZmap2 <- ggplot() + geom_polygon(data = AZ, 
                                  aes(x=long, y = lat, group = group), 
                                  fill = "white", 
                                  color="black") + 
  geom_polygon(data = az_counties, aes(x=long, y = lat, group=group, fill = highlight), color="black", show.legend = FALSE) + scale_fill_manual(values = c("other" = "white", "highlight" = "gray")) +
  coord_fixed(xlim = c(-115, -109),  ylim = c(31, 37), ratio = 1.2) +
  geom_point(data = data.map ,aes(longitude, latitude, colour = scientific_name, shape=scientific_name),alpha = 1, show.legend = FALSE)+
  theme_light(base_size=15) + labs(x="Longitude", y = "Latitude") + scale_colour_manual(name= "Species name", labels=c("Narnia femorata"), values=c("#CC6666")) + scale_shape_manual(values=c(1), name= "Species name", labels=c("Narnia femorata")) + geom_star(data=) + annotate("text", x = -114.7, y = 37, label = "(a)", size=6)
AZmap <- AZmap2 +geom_star(data=fedNarnia, aes(x=longitude, y=latitude), fill="yellow", color = "black", shape=1, size=3)
AZmap
