# Supplementary material for: The leaf‐footed cactus bug is not a cactus specialist: Narnia femorata feeds, fights, and mates on thistle
Source: Ecol Evol. 2024 Oct 8;14(10):e70257. doi: 10.1002/ece3.70257 (PMC11461750; doi:10.1002/ece3.70257)
Supplement: Supplementary file 1 — Data S1. [file ECE3-14-e70257-s001.zip › NarniaRange.csv]

id	observed_on	license	url	image_url	Cactus	Non.Cactus.clearly.living.plant	Feeding	Detail	latitude	longitude	place_country_name	scientific_name
1502225	11/29/2010		http://conabio.inaturalist.org/observations/1502225	https://static.inaturalist.org/photos/1860670/medium.JPG	0	1	0	Grass or leaf?	21.324073	-89.426283	Mexico	Narnia femorata
3988763	6/28/2012	CC-BY-NC	http://www.inaturalist.org/observations/3988763	https://inaturalist-open-data.s3.amazonaws.com/photos/4708810/medium.jpg	0	1	0	leaf	33.3428193	-118.3282279	United States	Narnia femorata
25513678	5/18/2019	CC-BY	https://www.inaturalist.org/observations/25513678	https://inaturalist-open-data.s3.amazonaws.com/photos/39525804/medium.jpeg	0	1	0	ferm?	31.27236157	-98.61788549	United States	Narnia femorata
35601640	11/8/2019	CC-BY-NC	https://www.inaturalist.org/observations/35601640	https://inaturalist-open-data.s3.amazonaws.com/photos/56155969/medium.jpeg	0	1	1	stem of white flowering plant	33.32193097	-111.9096961	United States	Narnia femorata
40094920	3/16/2020	CC-BY-NC	https://www.inaturalist.org/observations/40094920	https://inaturalist-open-data.s3.amazonaws.com/photos/63681213/medium.jpg	0	1	0	agave	32.5697847	-104.354875	United States	Narnia femorata
40994661	3/26/2020	CC-BY-NC	https://www.inaturalist.org/observations/40994661	https://inaturalist-open-data.s3.amazonaws.com/photos/65026774/medium.jpg	0	1	0	grass	32.99636333	-96.78835333	United States	Narnia femorata
92295841	8/21/2021	CC-BY-NC	https://www.inaturalist.org/observations/92295841	https://inaturalist-open-data.s3.amazonaws.com/photos/152796828/medium.jpeg	0	1	0	Blade of grass	32.2871228	-100.788653	United States	Narnia femorata
93099360	8/29/2021	CC-BY-NC	https://www.inaturalist.org/observations/93099360	https://inaturalist-open-data.s3.amazonaws.com/photos/154249504/medium.jpeg	0	1	0	Branch	30.23542422	-97.64665487	United States	Narnia femorata
97027140	10/3/2021	CC-BY-NC	https://www.inaturalist.org/observations/97027140	https://inaturalist-open-data.s3.amazonaws.com/photos/161288417/medium.jpg	0	1	0	Agave	32.84917	-97.49015	United States	Narnia femorata
101376731	8/8/2021	CC-BY-NC	https://www.inaturalist.org/observations/101376731	https://inaturalist-open-data.s3.amazonaws.com/photos/169269006/medium.jpeg	0	1	0	Agave?	31.82118833	-110.9984917	United States	Narnia femorata
110141307	3/31/2022	CC-BY-NC	https://www.inaturalist.org/observations/110141307	https://inaturalist-open-data.s3.amazonaws.com/photos/185751646/medium.jpg	0	1	0	branch	29.88486402	-98.26640148	United States	Narnia femorata
130588764	8/11/2022	CC-BY-NC	https://www.inaturalist.org/observations/130588764	https://inaturalist-open-data.s3.amazonaws.com/photos/222109358/medium.jpeg	0	1	0	Leaf	33.0557156	-117.2794634	United States	Narnia femorata
134319279	9/7/2022	CC-BY-NC	https://www.inaturalist.org/observations/134319279	https://inaturalist-open-data.s3.amazonaws.com/photos/228908491/medium.jpeg	0	1	0	leaf	26.17547058	-98.2297752	United States	Narnia femorata
151430477	3/17/2023		https://www.inaturalist.org/observations/151430477	https://inaturalist-open-data.s3.amazonaws.com/photos/261280941/medium.jpg	0	1	0	Strem of a plant	32.82184167	-117.0777888	United States	Narnia femorata
139703149	10/22/2022	CC0	https://www.inaturalist.org/observations/139703149	https://inaturalist-open-data.s3.amazonaws.com/photos/238997800/medium.jpg	0	1	0	Asteraceae?	32.66165333	-97.22342	United States	Narnia femorata
1830368	10/1/2010	CC0	http://www.inaturalist.org/observations/1830368	https://inaturalist-open-data.s3.amazonaws.com/photos/2222310/medium.jpg	0	0	0	painted wood	30.641604	-98.075337	United States	Narnia femorata
2881048	4/4/2016	CC-BY	http://www.inaturalist.org/observations/2881048	https://inaturalist-open-data.s3.amazonaws.com/photos/3290930/medium.JPG	0	0	0	human hand	32.613139	-96.996105	United States	Narnia femorata
3827472	8/6/2016	CC0	http://www.inaturalist.org/observations/3827472	https://inaturalist-open-data.s3.amazonaws.com/photos/4476237/medium.jpeg	0	0	0	plastic container	33.551125	-99.27474806	United States	Narnia femorata
4300048	10/8/2016	CC-BY-NC	http://www.inaturalist.org/observations/4300048	https://inaturalist-open-data.s3.amazonaws.com/photos/5159757/medium.jpg	0	0	0	painted brick	34.07244259	-98.55582364	United States	Narnia femorata
4300083	10/8/2016	CC-BY-NC	http://www.inaturalist.org/observations/4300083	https://inaturalist-open-data.s3.amazonaws.com/photos/5159837/medium.jpg	0	0	0	painted wood	34.0724198	-98.55579346	United States	Narnia femorata
4371665	10/16/2016	CC-BY-NC	http://www.inaturalist.org/observations/4371665	https://inaturalist-open-data.s3.amazonaws.com/photos/5240036/medium.jpg	0	0	0	painted brick	34.07243639	-98.55574912	United States	Narnia femorata
4457059	10/29/2016		http://www.inaturalist.org/observations/4457059	https://static.inaturalist.org/photos/5371172/medium.jpg	0	0	0	fabric	32.85520728	-97.41865105	United States	Narnia femorata
4474560	10/31/2016	CC-BY-NC	http://www.inaturalist.org/observations/4474560	https://inaturalist-open-data.s3.amazonaws.com/photos/5400320/medium.jpg	0	0	0	wood	32.31177524	-97.01588416	United States	Narnia femorata
4612829	11/21/2016	CC0	http://www.inaturalist.org/observations/4612829	https://inaturalist-open-data.s3.amazonaws.com/photos/5579952/medium.jpeg	0	0	0	plastic container	32.11814568	-98.30674687	United States	Narnia femorata
4734912	11/13/2016	CC-BY-SA	http://www.inaturalist.org/observations/4734912	https://inaturalist-open-data.s3.amazonaws.com/photos/5725938/medium.jpg	0	0	0	green plastic lip	32.24956667	-97.81748667	United States	Narnia femorata
5033409	1/31/2017	CC-BY-NC	https://www.inaturalist.org/observations/5033409	https://inaturalist-open-data.s3.amazonaws.com/photos/6183264/medium.jpeg	0	0	0	painted brick	33.55356955	-117.6641622	United States	Narnia femorata
6775336	7/8/2002	CC-BY-NC	https://www.inaturalist.org/observations/6775336	https://inaturalist-open-data.s3.amazonaws.com/photos/8612845/medium.jpg	0	0	0	pinned specimen	32.4206736	-104.2288375	United States	Narnia femorata
7212414	7/25/2017	CC-BY	http://conabio.inaturalist.org/observations/7212414	https://inaturalist-open-data.s3.amazonaws.com/photos/9306112/medium.jpeg	0	0	0	leaf	23.299	-106.443	Mexico	Narnia femorata
7240145	7/27/2017	CC-BY-NC	https://www.inaturalist.org/observations/7240145	https://inaturalist-open-data.s3.amazonaws.com/photos/9351295/medium.jpeg	0	0	0	painted wood	33.88784078	-117.8849852	United States	Narnia femorata
8107300	9/26/2017	CC-BY	https://www.inaturalist.org/observations/8107300	https://inaturalist-open-data.s3.amazonaws.com/photos/10755524/medium.jpg	0	0	0	white backdrop	30.14478	-102.3993383	United States	Narnia femorata
8582002	10/6/2017	CC-BY-NC	https://www.inaturalist.org/observations/8582002	https://inaturalist-open-data.s3.amazonaws.com/photos/11467405/medium.jpg	0	0	0	metalic brown backdrop	29.84557778	-97.97931667	United States	Narnia femorata
11152635	4/18/2018	CC-BY	https://www.inaturalist.org/observations/11152635	https://inaturalist-open-data.s3.amazonaws.com/photos/15783629/medium.jpg	0	0	0	metal and stone	32.25931167	-111.0149778	United States	Narnia femorata
13320687	6/8/2018	CC-BY-NC	https://www.inaturalist.org/observations/13320687	https://inaturalist-open-data.s3.amazonaws.com/photos/19512996/medium.jpg	0	0	0	metalic blue backdrop	32.22878667	-110.9546583	United States	Narnia femorata
13388233	6/12/2018	CC-BY-NC	https://www.inaturalist.org/observations/13388233	https://inaturalist-open-data.s3.amazonaws.com/photos/19634648/medium.jpeg	0	0	0	concrete	32.3099601	-110.8223843	United States	Narnia femorata
16154403	9/2/2018		https://www.inaturalist.org/observations/16154403	https://static.inaturalist.org/photos/24216352/medium.jpeg	0	0	0	painted wood	32.18158112	-110.8365463	United States	Narnia femorata
16372116	9/9/2018	CC0	https://www.inaturalist.org/observations/16372116	https://inaturalist-open-data.s3.amazonaws.com/photos/24615268/medium.jpeg	0	0	0	fabric	32.16431666	-98.2876054	United States	Narnia femorata
17337012	10/5/2018	CC-BY-NC	https://www.inaturalist.org/observations/17337012	https://inaturalist-open-data.s3.amazonaws.com/photos/26318225/medium.jpeg	0	0	0	unclear,deadwood?	30.13933	-97.45936664	United States	Narnia femorata
17830141	10/25/2018	CC-BY-SA	https://www.inaturalist.org/observations/17830141	https://inaturalist-open-data.s3.amazonaws.com/photos/27214192/medium.jpg	0	0	0	rock?	32.73281167	-97.28048	United States	Narnia femorata
18661410	11/26/2018	CC-BY-NC	https://www.inaturalist.org/observations/18661410	https://inaturalist-open-data.s3.amazonaws.com/photos/28566784/medium.jpeg	0	0	0	window frame	32.66831188	-97.28923023	United States	Narnia femorata
18722872	11/29/2018	CC-BY-NC	https://www.inaturalist.org/observations/18722872	https://inaturalist-open-data.s3.amazonaws.com/photos/28668177/medium.jpeg	0	0	0	painted brick	30.24481038	-97.82697685	United States	Narnia femorata
19540239	11/25/2018	CC-BY-NC	https://www.inaturalist.org/observations/19540239	https://inaturalist-open-data.s3.amazonaws.com/photos/30073028/medium.jpeg	0	0	0	pinned specimen	23.11893057	-101.095092	Mexico	Narnia femorata
22095266	3/31/2019	CC-BY-NC	https://www.inaturalist.org/observations/22095266	https://static.inaturalist.org/photos/34200866/medium.jpg	0	0	0	the ground	30.71412678	-98.38096573	United States	Narnia femorata
22202907	4/8/2019	CC-BY-SA	https://www.inaturalist.org/observations/22202907	https://inaturalist-open-data.s3.amazonaws.com/photos/34378060/medium.jpg	0	0	0	concrete	32.73106333	-97.279555	United States	Narnia femorata
22212009	4/8/2019	CC-BY-SA	https://www.inaturalist.org/observations/22212009	https://inaturalist-open-data.s3.amazonaws.com/photos/34393157/medium.jpg	0	0	0	Rock?	32.73381667	-97.279975	United States	Narnia femorata
31024821	8/17/2019	CC-BY-NC	https://www.inaturalist.org/observations/31024821	https://inaturalist-open-data.s3.amazonaws.com/photos/48512866/medium.jpg	0	0	0	painted brick	32.24218525	-110.7981205	United States	Narnia femorata
31160517	8/16/2019		https://www.inaturalist.org/observations/31160517	https://static.inaturalist.org/photos/48743430/medium.jpg	0	0	0	metal object	32.71518013	-117.2550121	United States	Narnia femorata
33772555	10/2/2019	CC-BY-NC	https://www.inaturalist.org/observations/33772555	https://inaturalist-open-data.s3.amazonaws.com/photos/53077548/medium.jpg	0	0	0	painted brick	20.52200455	-100.3880685	Mexico	Narnia femorata
33811553	10/3/2019	CC-BY-NC	https://www.inaturalist.org/observations/33811553	https://inaturalist-open-data.s3.amazonaws.com/photos/53144111/medium.jpg	0	0	0	glass	32.82869005	-97.47940655	United States	Narnia femorata
34230579	10/11/2019		https://www.inaturalist.org/observations/34230579	https://static.inaturalist.org/photos/53847146/medium.jpg	0	0	0	dot grid background	32.30130049	-110.9733462	United States	Narnia femorata
35956122	11/22/2019	CC-BY-NC	https://www.inaturalist.org/observations/35956122	https://inaturalist-open-data.s3.amazonaws.com/photos/56768553/medium.jpeg	0	0	0	concrete	33.91249847	-98.51361084	United States	Narnia femorata
39295497	2/27/2020		https://www.inaturalist.org/observations/39295497	https://static.inaturalist.org/photos/62325866/medium.jpeg	0	0	0	concrete	32.18155359	-110.8365265	United States	Narnia femorata
39718600	3/8/2020	CC-BY-NC	https://www.inaturalist.org/observations/39718600	https://inaturalist-open-data.s3.amazonaws.com/photos/63041151/medium.jpg	0	0	0	painted brick	33.83264167	-117.775755	United States	Narnia femorata
41132447	3/31/2020		https://www.inaturalist.org/observations/41132447	https://static.inaturalist.org/photos/65223608/medium.jpg	0	0	0	window mesh	32.24086944	-110.9228754	United States	Narnia femorata
44064005	4/26/2020	CC-BY	https://www.inaturalist.org/observations/44064005	https://inaturalist-open-data.s3.amazonaws.com/photos/69864852/medium.jpeg	0	0	0	human hand	32.82710171	-97.47943351	United States	Narnia femorata
47778959	5/29/2020		https://www.inaturalist.org/observations/47778959	https://static.inaturalist.org/photos/75789564/medium.jpg	0	0	0	painted brick	32.24090933	-110.9230271	United States	Narnia femorata
49406102	6/12/2020		https://www.inaturalist.org/observations/49406102	https://static.inaturalist.org/photos/78431620/medium.jpg	0	0	0	pole	32.72090333	-117.0571833	United States	Narnia femorata
51022884	6/26/2020		https://www.inaturalist.org/observations/51022884	https://static.inaturalist.org/photos/81046050/medium.jpg	0	0	0	dot grid background	32.30138763	-110.9734017	United States	Narnia femorata
51861826	7/3/2020	CC-BY-NC	https://www.inaturalist.org/observations/51861826	https://inaturalist-open-data.s3.amazonaws.com/photos/82419662/medium.jpeg	0	0	0	painted brick	27.8529355	-101.1291902	Mexico	Narnia femorata
52801109	7/12/2020	CC-BY-NC	https://www.inaturalist.org/observations/52801109	https://inaturalist-open-data.s3.amazonaws.com/photos/83956282/medium.jpg	0	0	0	painted brick	33.45876198	-111.8996577	United States	Narnia femorata
54111124	7/19/2017	CC-BY-NC	https://www.inaturalist.org/observations/54111124	https://inaturalist-open-data.s3.amazonaws.com/photos/86081592/medium.jpeg	0	0	0	glass	31.84256436	-110.9908787	United States	Narnia femorata
54546195	7/26/2020	CC-BY-NC	https://www.inaturalist.org/observations/54546195	https://inaturalist-open-data.s3.amazonaws.com/photos/86797546/medium.jpg	0	0	0	black surface	32.25278	-110.8646467	United States	Narnia femorata
59013747	9/8/2020	CC-BY-NC	https://www.inaturalist.org/observations/59013747	https://inaturalist-open-data.s3.amazonaws.com/photos/94258407/medium.jpeg	0	0	0	human hand	34.178739	-118.0962164	United States	Narnia femorata
60152504	9/19/2020	CC-BY-NC	https://www.inaturalist.org/observations/60152504	https://inaturalist-open-data.s3.amazonaws.com/photos/96162100/medium.jpg	0	0	0	Car	32.522675	-110.898545	United States	Narnia femorata
61999851	10/1/2020	CC-BY-NC	https://www.inaturalist.org/observations/61999851	https://inaturalist-open-data.s3.amazonaws.com/photos/99278583/medium.jpeg	0	0	0	Red plastic	29.68670556	-98.33130556	United States	Narnia femorata
65864053	11/26/2020	CC-BY-NC	https://www.inaturalist.org/observations/65864053	https://inaturalist-open-data.s3.amazonaws.com/photos/106082705/medium.jpg	0	0	0	Black marble	26.18013	-98.3667	United States	Narnia femorata
69318714	2/7/2021		https://www.inaturalist.org/observations/69318714	https://static.inaturalist.org/photos/112464755/medium.jpeg	0	0	0	Rock	22.99268914	-99.72154467	Mexico	Narnia femorata
73508658	4/10/2021	CC-BY	https://www.inaturalist.org/observations/73508658	https://inaturalist-open-data.s3.amazonaws.com/photos/120017682/medium.jpg	0	0	0	Hairy Human Arm	32.43006303	-99.7675252	United States	Narnia femorata
73758525	11/6/2018	CC-BY	https://www.inaturalist.org/observations/73758525	https://inaturalist-open-data.s3.amazonaws.com/photos/120462039/medium.jpeg	0	0	0	pinned specimen	21.0445	-99.7393	Mexico	Narnia femorata
73758579	11/6/2018	CC-BY	https://www.inaturalist.org/observations/73758579	https://inaturalist-open-data.s3.amazonaws.com/photos/120462216/medium.jpeg	0	0	0	pinned specimen	21.0445	-99.7393	Mexico	Narnia femorata
77471079	5/5/2021		https://www.inaturalist.org/observations/77471079	https://static.inaturalist.org/photos/126699923/medium.jpg	0	0	0	Painted Wall	32.28053024	-110.9527458	United States	Narnia femorata
80952718	5/30/2021	CC-BY-NC	https://www.inaturalist.org/observations/80952718	https://inaturalist-open-data.s3.amazonaws.com/photos/132725656/medium.jpg	0	0	0	Cream background	33.548095	-117.793475	United States	Narnia femorata
81499963	6/3/2021	CC-BY-NC	https://www.inaturalist.org/observations/81499963	https://inaturalist-open-data.s3.amazonaws.com/photos/133686137/medium.jpg	0	0	0	window mesh	33.43470579	-111.7268885	United States	Narnia femorata
87797867	7/19/2021	CC-BY-NC	https://www.inaturalist.org/observations/87797867	https://inaturalist-open-data.s3.amazonaws.com/photos/144793296/medium.jpg	0	0	0	Window	30.3273341	-98.02592936	United States	Narnia femorata
90438900	8/6/2021	CC-BY-NC	https://www.inaturalist.org/observations/90438900	https://inaturalist-open-data.s3.amazonaws.com/photos/149471935/medium.jpeg	0	0	0	Painted stone	29.72565036	-98.43628922	United States	Narnia femorata
90935706	8/12/2021		https://www.inaturalist.org/observations/90935706	https://static.inaturalist.org/photos/150343401/medium.jpeg	0	0	0	Painted stone Laying eggs?	32.2429469	-111.1673428	United States	Narnia femorata
91583622	8/17/2021	CC-BY-NC	https://www.inaturalist.org/observations/91583622	https://inaturalist-open-data.s3.amazonaws.com/photos/151515192/medium.jpg	0	0	0	Painted wood	32.24205835	-110.7981055	United States	Narnia femorata
92174984	8/18/2021	CC-BY-NC	https://www.inaturalist.org/observations/92174984	https://inaturalist-open-data.s3.amazonaws.com/photos/152576468/medium.jpg	0	0	0	Metal trim	32.20050833	-110.7164944	United States	Narnia femorata
92946123	8/29/2021	CC-BY-NC	https://www.inaturalist.org/observations/92946123	https://inaturalist-open-data.s3.amazonaws.com/photos/167146616/medium.jpg	0	0	0	painted brick	31.83631097	-102.384496	United States	Narnia femorata
92986087	8/29/2021	CC-BY	https://www.inaturalist.org/observations/92986087	https://inaturalist-open-data.s3.amazonaws.com/photos/154043065/medium.jpg	0	0	0	Juvenile on concrete	32.20940477	-110.7582703	United States	Narnia femorata
93663716	9/4/2021		https://www.inaturalist.org/observations/93663716	https://static.inaturalist.org/photos/155270055/medium.jpg	0	0	0	Black marble	30.69603611	-97.82797222	United States	Narnia femorata
93799515	9/5/2021		https://www.inaturalist.org/observations/93799515	https://static.inaturalist.org/photos/155506531/medium.jpeg	0	0	0	leaf	32.42898719	-110.9076424	United States	Narnia femorata
94485450	9/11/2021	CC0	https://www.inaturalist.org/observations/94485450	https://inaturalist-open-data.s3.amazonaws.com/photos/156739584/medium.jpg	0	0	0	Sign	35.13997089	-106.4723612	United States	Narnia femorata
94763216	9/13/2021	CC0	https://www.inaturalist.org/observations/94763216	https://inaturalist-open-data.s3.amazonaws.com/photos/157236920/medium.jpeg	0	0	0	Metal Keypad	32.581197	-110.844569	United States	Narnia femorata
95044885	9/8/2021	CC-BY-NC	https://www.inaturalist.org/observations/95044885	https://inaturalist-open-data.s3.amazonaws.com/photos/157740111/medium.jpeg	0	0	0	red stone background	29.80917482	-101.5602347	United States	Narnia femorata
95074185	9/9/2021	CC-BY-NC	https://www.inaturalist.org/observations/95074185	https://inaturalist-open-data.s3.amazonaws.com/photos/157790664/medium.jpeg	0	0	0	Painted stone	29.27726081	-103.3028984	United States	Narnia femorata
95156741	9/8/2021	CC-BY-NC	https://www.inaturalist.org/observations/95156741	https://inaturalist-open-data.s3.amazonaws.com/photos/157911165/medium.jpeg	0	0	0	red stone background	29.8094265	-101.5602463	United States	Narnia femorata
95181647	9/11/2021	CC-BY-NC	https://www.inaturalist.org/observations/95181647	https://inaturalist-open-data.s3.amazonaws.com/photos/157983210/medium.jpeg	0	0	0	Wood like background	29.2755206	-103.3023991	United States	Narnia femorata
95684434	9/20/2021	CC-BY-NC	https://www.inaturalist.org/observations/95684434	https://inaturalist-open-data.s3.amazonaws.com/photos/158874118/medium.jpg	0	0	0	blue stone background	31.88847553	-102.3302142	United States	Narnia femorata
95711682	9/21/2021	CC-BY-NC	https://www.inaturalist.org/observations/95711682	https://inaturalist-open-data.s3.amazonaws.com/photos/158925415/medium.jpeg	0	0	0	Painted wood	32.92231046	-117.1603173	United States	Narnia femorata
95735930	8/7/2021	CC-BY-NC	https://www.inaturalist.org/observations/95735930	https://inaturalist-open-data.s3.amazonaws.com/photos/158957678/medium.jpeg	0	0	0	Stone?	19.24855556	-99.14209722	Mexico	Narnia femorata
95809439	9/22/2021	CC-BY-NC	https://www.inaturalist.org/observations/95809439	https://inaturalist-open-data.s3.amazonaws.com/photos/159098672/medium.jpg	0	0	0	Painted stone	32.2279473	-110.9509947	United States	Narnia femorata
96037945	9/24/2021		https://www.inaturalist.org/observations/96037945	https://static.inaturalist.org/photos/159504340/medium.jpeg	0	0	0	Painted stone	32.33666846	-111.0794944	United States	Narnia femorata
96549608	9/28/2021	CC-BY	https://www.inaturalist.org/observations/96549608	https://inaturalist-open-data.s3.amazonaws.com/photos/160417620/medium.jpg	0	0	0	Mesh	32.20667	-110.7591333	United States	Narnia femorata
97304712	10/5/2021		https://www.inaturalist.org/observations/97304712	https://static.inaturalist.org/photos/161802763/medium.jpeg	0	0	0	Black background?	33.488269	-112.060246	United States	Narnia femorata
98350558	8/19/2021	CC-BY-NC	https://www.inaturalist.org/observations/98350558	https://static.inaturalist.org/photos/163726340/medium.jpg	0	0	0	Fabric	29.235687	-99.788936	United States	Narnia femorata
98570644	10/16/2021	CC-BY	https://www.inaturalist.org/observations/98570644	https://inaturalist-open-data.s3.amazonaws.com/photos/164138037/medium.jpeg	0	0	0	Window	32.20662778	-110.7591472	United States	Narnia femorata
98654057	9/23/2021	CC0	https://www.inaturalist.org/observations/98654057	https://inaturalist-open-data.s3.amazonaws.com/photos/164299065/medium.jpg	0	0	0	Painted stone	29.27510861	-103.3052766	United States	Narnia femorata
100073749	10/27/2021	CC-BY-NC	https://www.inaturalist.org/observations/100073749	https://inaturalist-open-data.s3.amazonaws.com/photos/166972801/medium.jpeg	0	0	0	Painted metal	31.79474052	-111.0152101	United States	Narnia femorata
100180912	10/29/2021	CC-BY	https://www.inaturalist.org/observations/100180912	https://inaturalist-open-data.s3.amazonaws.com/photos/167176380/medium.jpg	0	0	0	Human hand	32.44081653	-99.75350592	United States	Narnia femorata
100718441	10/31/2021	CC-BY-NC	https://www.inaturalist.org/observations/100718441	https://inaturalist-open-data.s3.amazonaws.com/photos/169343328/medium.jpg	0	0	0	Metal trim?	30.43414296	-97.75413568	United States	Narnia femorata
100723178	11/5/2021	CC-BY-NC	https://www.inaturalist.org/observations/100723178	https://inaturalist-open-data.s3.amazonaws.com/photos/168133253/medium.jpg	0	0	0	Dead plant	32.21744403	-110.7265901	United States	Narnia femorata
100901380	11/10/2021	CC-BY	https://www.inaturalist.org/observations/100901380	https://inaturalist-open-data.s3.amazonaws.com/photos/168457059/medium.jpeg	0	0	0	Painted metal	33.58361111	-101.8863889	United States	Narnia femorata
101166341	11/14/2021	CC-BY-NC	https://www.inaturalist.org/observations/101166341	https://inaturalist-open-data.s3.amazonaws.com/photos/168914628/medium.jpeg	0	0	0	Blue background	33.052449	-117.280439	United States	Narnia femorata
101850504	11/24/2021	CC-BY-NC	https://www.inaturalist.org/observations/101850504	https://inaturalist-open-data.s3.amazonaws.com/photos/170144129/medium.jpg	0	0	0	Carpet	32.22726167	-110.7767333	United States	Narnia femorata
102552874	10/3/2008	CC-BY-NC	https://www.inaturalist.org/observations/102552874	https://inaturalist-open-data.s3.amazonaws.com/photos/171458259/medium.jpeg	0	0	0	concrete	26.185498	-98.3794443	United States	Narnia femorata
103214033	12/17/2021		https://www.inaturalist.org/observations/103214033	https://static.inaturalist.org/photos/172693644/medium.jpg	0	0	0	Metal	29.57321667	-98.541625	United States	Narnia femorata
104692156	1/9/2022	CC-BY-NC	https://www.inaturalist.org/observations/104692156	https://inaturalist-open-data.s3.amazonaws.com/photos/175479857/medium.jpg	0	0	0	Human hand	32.873425	-97.35665	United States	Narnia femorata
106873507	10/19/2021		https://www.inaturalist.org/observations/106873507	https://static.inaturalist.org/photos/179631372/medium.jpg	0	0	0	Black background?	32.2993274	-110.962795	United States	Narnia femorata
107821863	3/2/2022	CC-BY-NC	https://www.inaturalist.org/observations/107821863	https://inaturalist-open-data.s3.amazonaws.com/photos/181420278/medium.jpg	0	0	0	Stone	32.23017833	-110.9533533	United States	Narnia femorata
108618155	3/14/2022		https://www.inaturalist.org/observations/108618155	https://static.inaturalist.org/photos/182911920/medium.jpeg	0	0	0	Red background	33.7455233	-112.089065	United States	Narnia femorata
108765564	3/16/2022	CC-BY-NC	https://www.inaturalist.org/observations/108765564	https://inaturalist-open-data.s3.amazonaws.com/photos/183190002/medium.jpg	0	0	0	Painted stone	32.22555922	-110.9325912	United States	Narnia femorata
112067324	4/19/2022	CC-BY-NC	https://www.inaturalist.org/observations/112067324	https://inaturalist-open-data.s3.amazonaws.com/photos/189264122/medium.jpeg	0	0	0	Painted stone	31.9789583	-110.7148478	United States	Narnia femorata
116895184	5/13/2022		https://www.inaturalist.org/observations/116895184	https://static.inaturalist.org/photos/197357829/medium.jpeg	0	0	0	Painted stone	32.95154444	-97.09456389	United States	Narnia femorata
117094485	5/14/2022	CC-BY-NC	https://www.inaturalist.org/observations/117094485	https://inaturalist-open-data.s3.amazonaws.com/photos/197716255/medium.jpg	0	0	0	Mesh	32.24385	-111.1651305	United States	Narnia femorata
119943648	6/2/2022	CC-BY-NC	https://www.inaturalist.org/observations/119943648	https://inaturalist-open-data.s3.amazonaws.com/photos/202813608/medium.jpeg	0	0	0	Wallpaper	31.8653698	-106.4541431	United States	Narnia femorata
122207561	6/17/2022		https://www.inaturalist.org/observations/122207561	https://static.inaturalist.org/photos/206886110/medium.jpeg	0	0	0	Glass	32.29200833	-110.9615056	United States	Narnia femorata
124190451	6/30/2022	CC-BY-NC	https://www.inaturalist.org/observations/124190451	https://inaturalist-open-data.s3.amazonaws.com/photos/210472867/medium.jpeg	0	0	0	Dead twig	32.83466737	-117.0749852	United States	Narnia femorata
124616456	6/30/2022	CC-BY-NC	https://www.inaturalist.org/observations/124616456	https://inaturalist-open-data.s3.amazonaws.com/photos/211237820/medium.jpg	0	0	0	Painted Stone	33.97451667	-117.3132167	United States	Narnia femorata
126887907	7/18/2022		https://www.inaturalist.org/observations/126887907	https://static.inaturalist.org/photos/215339146/medium.jpg	0	0	0	Dead twig	34.26954806	-118.3601385	United States	Narnia femorata
127760400	7/24/2022	CC-BY-NC	https://www.inaturalist.org/observations/127760400	https://inaturalist-open-data.s3.amazonaws.com/photos/216933213/medium.jpg	0	0	0	Painted wood	35.70262833	-106.0348278	United States	Narnia femorata
130826611	8/14/2022	CC-BY-NC	https://www.inaturalist.org/observations/130826611	https://inaturalist-open-data.s3.amazonaws.com/photos/222543831/medium.jpg	0	0	0	Painted Stone	32.41837167	-110.94793	United States	Narnia femorata
136826490	9/19/2022	CC-BY-NC	https://www.inaturalist.org/observations/136826490	https://inaturalist-open-data.s3.amazonaws.com/photos/233578826/medium.jpeg	0	0	0	Painted wood	29.27551401	-103.3023987	United States	Narnia femorata
137060476	9/22/2022	CC-BY-NC	https://www.inaturalist.org/observations/137060476	https://inaturalist-open-data.s3.amazonaws.com/photos/234013022/medium.jpeg	0	0	0	Paint?	30.54146217	-103.8350659	United States	Narnia femorata
137202411	10/1/2022		https://www.inaturalist.org/observations/137202411	https://static.inaturalist.org/photos/235670620/medium.jpg	0	0	0	forcepts	25.689705	-100.1753383	Mexico	Narnia femorata
138660367	10/13/2022	CC-BY	https://www.inaturalist.org/observations/138660367	https://inaturalist-open-data.s3.amazonaws.com/photos/237040499/medium.jpg	0	0	0	Glass	34.392055	-118.5672917	United States	Narnia femorata
138788759	9/22/2022	CC-BY-NC	https://www.inaturalist.org/observations/138788759	https://inaturalist-open-data.s3.amazonaws.com/photos/237235244/medium.jpeg	0	0	0	Paint?	30.54118746	-103.8364286	United States	Narnia femorata
138912473	10/15/2022	CC-BY-NC	https://www.inaturalist.org/observations/138912473	https://inaturalist-open-data.s3.amazonaws.com/photos/237493810/medium.jpg	0	0	0	The ground	29.88070575	-98.61412954	United States	Narnia femorata
140171965	10/27/2022	CC0	https://www.inaturalist.org/observations/140171965	https://inaturalist-open-data.s3.amazonaws.com/photos/239898319/medium.jpg	0	0	0	Painted Stone	29.54983	-98.23246667	United States	Narnia femorata
140587941	10/29/2022	CC-BY-NC	https://www.inaturalist.org/observations/140587941	https://inaturalist-open-data.s3.amazonaws.com/photos/240674284/medium.jpg	0	0	0	Painted Stone	32.22561057	-110.9326123	United States	Narnia femorata
140985304	10/31/2022	CC-BY-NC	https://www.inaturalist.org/observations/140985304	https://inaturalist-open-data.s3.amazonaws.com/photos/241420944/medium.jpg	0	0	0	Mesh	32.83893333	-117.0889445	United States	Narnia femorata
141276451	11/5/2022	CC-BY-NC	https://www.inaturalist.org/observations/141276451	https://inaturalist-open-data.s3.amazonaws.com/photos/241987884/medium.jpeg	0	0	0	Painted Stone	28.06313338	-97.87222179	United States	Narnia femorata
141426686	11/5/2022	CC-BY-NC	https://www.inaturalist.org/observations/141426686	https://inaturalist-open-data.s3.amazonaws.com/photos/242285254/medium.jpeg	0	0	0	Painted Stone	28.06314215	-97.87225666	United States	Narnia femorata
141630275	10/12/2022	CC-BY-NC	https://www.inaturalist.org/observations/141630275	https://inaturalist-open-data.s3.amazonaws.com/photos/242680039/medium.jpg	0	0	0	Painted Stone	29.68950309	-98.4455526	United States	Narnia femorata
141650042	11/10/2022	CC-BY-NC	https://www.inaturalist.org/observations/141650042	https://inaturalist-open-data.s3.amazonaws.com/photos/242718406/medium.jpg	0	0	0	Metal?	30.83737	-97.30498667	United States	Narnia femorata
143231844	11/28/2022	CC-BY-NC	https://www.inaturalist.org/observations/143231844	https://inaturalist-open-data.s3.amazonaws.com/photos/245619166/medium.jpg	0	0	0	Concrete	30.6585182	-97.64514411	United States	Narnia femorata
143312214	11/28/2022	CC-BY-NC	https://www.inaturalist.org/observations/143312214	https://inaturalist-open-data.s3.amazonaws.com/photos/245764564/medium.jpeg	0	0	0	Painted something	29.45850182	-98.45719147	United States	Narnia femorata
143450516	11/29/2022	CC-BY-NC	https://www.inaturalist.org/observations/143450516	https://inaturalist-open-data.s3.amazonaws.com/photos/246013806/medium.jpg	0	0	0	Metal	32.63561782	-96.91876751	United States	Narnia femorata
147723204	1/30/2023	CC-BY-NC	https://www.inaturalist.org/observations/147723204	https://inaturalist-open-data.s3.amazonaws.com/photos/254244255/medium.jpeg	0	0	0	Specimen background	28.93990589	-99.07688739	United States	Narnia femorata
149853075	2/26/2023	CC-BY-NC	https://www.inaturalist.org/observations/149853075	https://inaturalist-open-data.s3.amazonaws.com/photos/258288859/medium.jpg	0	0	0	Specimen background	28.93929996	-99.07385144	United States	Narnia femorata
150078584	3/2/2023	CC0	https://www.inaturalist.org/observations/150078584	https://inaturalist-open-data.s3.amazonaws.com/photos/258712268/medium.jpg	0	0	0	Metal	29.459275	-98.45623833	United States	Narnia femorata
150953339	3/12/2023	CC-BY-NC	https://www.inaturalist.org/observations/150953339	https://inaturalist-open-data.s3.amazonaws.com/photos/260384075/medium.jpg	0	0	0	woven Furniture	28.08265955	-97.92161147	United States	Narnia femorata
151423455	3/17/2023	CC-BY-NC	https://www.inaturalist.org/observations/151423455	https://inaturalist-open-data.s3.amazonaws.com/photos/261267180/medium.jpg	0	0	0	Fabric	29.45734031	-98.45761674	United States	Narnia femorata
152661015	3/10/2023	CC0	https://www.inaturalist.org/observations/152661015	https://inaturalist-open-data.s3.amazonaws.com/photos/263562571/medium.jpg	0	0	0	Fabric	30.73242882	-98.3635752	United States	Narnia femorata
153052199	4/1/2023		https://www.inaturalist.org/observations/153052199	https://static.inaturalist.org/photos/264294406/medium.jpeg	0	0	0	Painted Stone	30.4419544	-97.9361475	United States	Narnia femorata
157399401	4/28/2023		https://www.inaturalist.org/observations/157399401	https://static.inaturalist.org/photos/272155081/medium.jpeg	0	0	0	Wood	30.37593611	-98.12024444	United States	Narnia femorata
160701687	5/2/2023	CC-BY-NC	https://www.inaturalist.org/observations/160701687	https://inaturalist-open-data.s3.amazonaws.com/photos/277716539/medium.jpg	0	0	0	White background	30.40431667	-97.63768833	United States	Narnia femorata
161238947	5/11/2023	CC-BY-NC	https://www.inaturalist.org/observations/161238947	https://inaturalist-open-data.s3.amazonaws.com/photos/278685770/medium.jpeg	0	0	0	Grey backgroumd	28.649117	-98.24241	United States	Narnia femorata
162240201	3/10/2023	CC-BY-NC	https://www.inaturalist.org/observations/162240201	https://inaturalist-open-data.s3.amazonaws.com/photos/280507621/medium.jpeg	0	0	0	Fabric	30.73418933	-98.3629718	United States	Narnia femorata
164248949	5/28/2023		https://www.inaturalist.org/observations/164248949	https://static.inaturalist.org/photos/284164228/medium.jpg	0	0	0	Spiked branch	30.37047211	-98.12867851	United States	Narnia femorata
165597781	6/3/2023		https://www.inaturalist.org/observations/165597781	https://static.inaturalist.org/photos/286664864/medium.jpg	0	0	0	Twig	30.23520667	-97.64701833	United States	Narnia femorata
166487936	6/9/2023		https://www.inaturalist.org/observations/166487936	https://static.inaturalist.org/photos/288313264/medium.jpg	0	0	0	Stone	35.05846677	-106.7546453	United States	Narnia femorata
166491708	6/9/2023	CC-BY-NC	https://www.inaturalist.org/observations/166491708	https://inaturalist-open-data.s3.amazonaws.com/photos/288319525/medium.jpg	0	0	0	Stone	35.10563149	-106.620157	United States	Narnia femorata
167542417	4/9/2023	CC-BY	https://www.inaturalist.org/observations/167542417	https://inaturalist-open-data.s3.amazonaws.com/photos/290249118/medium.jpeg	0	0	0	Ground with some live foliage	30.57218889	-96.36680833	United States	Narnia femorata
167955505	6/13/2023		https://www.inaturalist.org/observations/167955505	https://static.inaturalist.org/photos/291011258/medium.jpeg	0	0	0	Painted Stone	26.939056	-101.403712	Mexico	Narnia femorata
169511871	6/25/2023		https://www.inaturalist.org/observations/169511871	https://static.inaturalist.org/photos/293910723/medium.jpeg	0	0	0	Spider Web	33.48792053	-112.0481675	United States	Narnia femorata
171980279	7/6/2023	CC-BY-NC	https://www.inaturalist.org/observations/171980279	https://inaturalist-open-data.s3.amazonaws.com/photos/298488678/medium.jpeg	0	0	0	Branch with leafs	20.48383056	-99.56874167	Mexico	Narnia femorata
179708026	8/21/2023		https://www.inaturalist.org/observations/179708026	https://static.inaturalist.org/photos/312909218/medium.jpg	0	0	0	Plastic	33.49708833	-117.7146783	United States	Narnia femorata
179860526	8/22/2023		https://www.inaturalist.org/observations/179860526	https://static.inaturalist.org/photos/313202340/medium.jpeg	0	0	0	Fabric	31.83854554	-109.0293533	United States	Narnia femorata
182374690	9/8/2023	CC0	https://www.inaturalist.org/observations/182374690	https://inaturalist-open-data.s3.amazonaws.com/photos/317964102/medium.jpg	0	0	0	Stone	34.16696326	-118.2265972	United States	Narnia femorata
182521366	9/9/2023		https://www.inaturalist.org/observations/182521366	https://static.inaturalist.org/photos/318249449/medium.jpeg	0	0	0	A mass on a branch	31.7404472	-110.8388568	United States	Narnia femorata
184696406	9/11/2023	CC-BY-NC	https://www.inaturalist.org/observations/184696406	https://inaturalist-open-data.s3.amazonaws.com/photos/322438878/medium.jpeg	0	0	0	Brown background	29.27552239	-103.3023473	United States	Narnia femorata
185508865	9/27/2023	CC-BY-NC-SA	https://www.inaturalist.org/observations/185508865	https://inaturalist-open-data.s3.amazonaws.com/photos/323993053/medium.jpg	0	0	0	Painted Stone	33.28024332	-117.2415325	United States	Narnia femorata
187128225	10/11/2023		https://www.inaturalist.org/observations/187128225	https://static.inaturalist.org/photos/327182090/medium.jpeg	0	0	0	Painted Stone	34.3043502	-118.839747	United States	Narnia femorata
188876132	10/24/2023	CC-BY-NC	https://www.inaturalist.org/observations/188876132	https://inaturalist-open-data.s3.amazonaws.com/photos/330712823/medium.jpg	0	0	0	The ground	34.139525	-118.5427467	United States	Narnia femorata
190837724	11/7/2023	CC-BY-NC	https://www.inaturalist.org/observations/190837724	https://inaturalist-open-data.s3.amazonaws.com/photos/334638284/medium.jpeg	0	0	0	A wet surface	33.29753986	-117.2534961	United States	Narnia femorata
719711	7/15/2009	CC-BY-NC	http://www.inaturalist.org/observations/719711	https://inaturalist-open-data.s3.amazonaws.com/photos/904568/medium.jpg	1	0	0	0	32.176887	-104.441733	United States	Narnia femorata
885821	8/25/2014		http://www.inaturalist.org/observations/885821	https://static.inaturalist.org/photos/1124958/medium.jpg	1	0	0	0	32.401704	-110.694809	United States	Narnia femorata
909037	10/1/2014	CC-BY-NC	http://www.inaturalist.org/observations/909037	https://inaturalist-open-data.s3.amazonaws.com/photos/1158670/medium.jpg	1	0	0	0	34.04756	-117.066639	United States	Narnia femorata
1503637	5/2/2015		http://www.inaturalist.org/observations/1503637	https://static.inaturalist.org/photos/1862619/medium.jpg	1	0	0	0	34.667322	-112.054467	United States	Narnia femorata
1811417	7/27/2015	CC-BY-NC	http://www.inaturalist.org/observations/1811417	https://inaturalist-open-data.s3.amazonaws.com/photos/2196671/medium.jpg	1	0	0	0	34.13140926	-118.3922495	United States	Narnia femorata
1839835	8/6/2015	CC-BY-NC	http://www.inaturalist.org/observations/1839835	https://inaturalist-open-data.s3.amazonaws.com/photos/2235329/medium.JPG	1	0	0	0	34.217967	-118.909493	United States	Narnia femorata
1899110	8/27/2015	CC-BY-NC	http://conabio.inaturalist.org/observations/1899110	https://inaturalist-open-data.s3.amazonaws.com/photos/2317089/medium.JPG	1	0	0	0	21.199022	-89.948416	Mexico	Narnia femorata
2467629	7/17/2014	CC-BY-NC	http://www.inaturalist.org/observations/2467629	https://inaturalist-open-data.s3.amazonaws.com/photos/2761059/medium.JPG	1	0	0	0	34.216903	-118.909042	United States	Narnia femorata
2858987	5/26/2013		http://www.inaturalist.org/observations/2858987	https://static.inaturalist.org/photos/3262458/medium.jpg	1	0	0	0	34.06616667	-118.4401667	United States	Narnia femorata
2881647	4/3/2016	CC-BY-NC	http://www.inaturalist.org/observations/2881647	https://inaturalist-open-data.s3.amazonaws.com/photos/3291692/medium.JPG	1	0	0	0	32.824115	-97.46032667	United States	Narnia femorata
2923892	4/10/2016	CC-BY-NC	http://www.inaturalist.org/observations/2923892	https://inaturalist-open-data.s3.amazonaws.com/photos/3348581/medium.JPG	1	0	0	0	32.834027	-97.472261	United States	Narnia femorata
3016111	4/22/2016	CC-BY-NC	http://www.inaturalist.org/observations/3016111	https://inaturalist-open-data.s3.amazonaws.com/photos/3469607/medium.JPG	1	0	0	0	32.74744667	-97.27538167	United States	Narnia femorata
3092112	4/30/2016	CC0	http://www.inaturalist.org/observations/3092112	https://inaturalist-open-data.s3.amazonaws.com/photos/3565827/medium.jpg	1	0	0	0	30.50134096	-98.82083327	United States	Narnia femorata
3337127	5/28/2016	CC-BY-NC	http://www.inaturalist.org/observations/3337127	https://inaturalist-open-data.s3.amazonaws.com/photos/3854122/medium.jpg	1	0	0	0	31.853092	-97.391752	United States	Narnia femorata
3337215	5/28/2016	CC-BY-NC	http://www.inaturalist.org/observations/3337215	https://inaturalist-open-data.s3.amazonaws.com/photos/3854218/medium.jpg	1	0	0	0	31.853092	-97.391752	United States	Narnia femorata
3387656	6/4/2016	CC-BY	http://www.inaturalist.org/observations/3387656	https://inaturalist-open-data.s3.amazonaws.com/photos/3916054/medium.JPG	1	0	0	0	32.574201	-97.484013	United States	Narnia femorata
3516639	6/20/2016	CC-BY-NC	http://www.inaturalist.org/observations/3516639	https://inaturalist-open-data.s3.amazonaws.com/photos/4095650/medium.jpg	1	0	0	0	30.27229625	-97.77417328	United States	Narnia femorata
3534055	6/27/2016	CC-BY-NC	http://www.inaturalist.org/observations/3534055	https://inaturalist-open-data.s3.amazonaws.com/photos/4118164/medium.jpg	1	0	0	0	34.29909599	-118.6421462	United States	Narnia femorata
3535915	6/26/2016	CC0	http://www.inaturalist.org/observations/3535915	https://inaturalist-open-data.s3.amazonaws.com/photos/4120389/medium.jpeg	1	0	0	0	30.48189157	-100.3535238	United States	Narnia femorata
3541097	6/28/2016	CC-BY-NC	http://conabio.inaturalist.org/observations/3541097	https://inaturalist-open-data.s3.amazonaws.com/photos/4127507/medium.jpeg	1	0	0	0	19.55250549	-96.37599182	Mexico	Narnia femorata
3559064	6/28/2016	CC0	http://www.inaturalist.org/observations/3559064	https://inaturalist-open-data.s3.amazonaws.com/photos/4138278/medium.JPG	1	0	0	0	32.718234	-117.253538	United States	Narnia femorata
3622610	7/4/2016	CC-BY-NC	http://www.inaturalist.org/observations/3622610	https://inaturalist-open-data.s3.amazonaws.com/photos/4182627/medium.JPG	1	0	0	0	33.596548	-117.759369	United States	Narnia femorata
3627725	7/5/2016	CC-BY	http://www.inaturalist.org/observations/3627725	https://inaturalist-open-data.s3.amazonaws.com/photos/4190378/medium.JPG	1	0	0	0	32.828896	-117.076224	United States	Narnia femorata
3670039	7/12/2016	CC-BY-NC	http://www.inaturalist.org/observations/3670039	https://inaturalist-open-data.s3.amazonaws.com/photos/4250443/medium.JPG	1	0	0	0	32.19381372	-110.9979254	United States	Narnia femorata
3782341	3/23/2016		http://www.inaturalist.org/observations/3782341	https://static.inaturalist.org/photos/20038917/medium.jpg	1	0	0	0	31.267694	-97.788792	United States	Narnia femorata
3874628	8/13/2016	CC0	http://www.inaturalist.org/observations/3874628	https://inaturalist-open-data.s3.amazonaws.com/photos/4544432/medium.jpeg	1	0	0	0	32.16792105	-98.23222733	United States	Narnia femorata
3893012	8/15/2016	CC-BY-NC	http://www.inaturalist.org/observations/3893012	https://inaturalist-open-data.s3.amazonaws.com/photos/4571972/medium.jpeg	1	0	0	0	34.27324474	-118.6109408	United States	Narnia femorata
3901683	7/31/2016	CC-BY-NC	http://www.inaturalist.org/observations/3901683	https://inaturalist-open-data.s3.amazonaws.com/photos/4585073/medium.jpg	1	0	0	0	30.178314	-97.74004	United States	Narnia femorata
3983813	8/28/2016	CC0	http://www.inaturalist.org/observations/3983813	https://inaturalist-open-data.s3.amazonaws.com/photos/4701685/medium.jpeg	1	0	0	0	32.82466972	-98.03527139	United States	Narnia femorata
3988757	4/29/2015	CC-BY-NC	http://www.inaturalist.org/observations/3988757	https://inaturalist-open-data.s3.amazonaws.com/photos/4708802/medium.jpg	1	0	0	0	33.3428193	-118.3282279	United States	Narnia femorata
3988758	7/3/2010	CC-BY-NC	http://www.inaturalist.org/observations/3988758	https://inaturalist-open-data.s3.amazonaws.com/photos/4708804/medium.jpg	1	0	0	0	33.3428193	-118.3282279	United States	Narnia femorata
4030326	9/3/2016	CC-BY-NC	http://www.inaturalist.org/observations/4030326	https://inaturalist-open-data.s3.amazonaws.com/photos/4764805/medium.jpg	1	0	0	0	34.18805556	-118.1777778	United States	Narnia femorata
4032327	9/4/2016	CC0	http://www.inaturalist.org/observations/4032327	https://inaturalist-open-data.s3.amazonaws.com/photos/4767817/medium.jpeg	1	0	0	0	33.55346599	-99.27398443	United States	Narnia femorata
4120403	9/15/2016	CC-BY-NC	http://www.inaturalist.org/observations/4120403	https://inaturalist-open-data.s3.amazonaws.com/photos/4900243/medium.jpg	1	0	0	0	34.26289714	-118.6577971	United States	Narnia femorata
4207754	9/25/2016	CC-BY-NC	http://www.inaturalist.org/observations/4207754	https://inaturalist-open-data.s3.amazonaws.com/photos/5017185/medium.jpeg	1	0	0	0	34.27201257	-118.6230433	United States	Narnia femorata
4329782	10/6/2016	CC0	http://www.inaturalist.org/observations/4329782	https://inaturalist-open-data.s3.amazonaws.com/photos/5197036/medium.jpg	1	0	0	0	30.41624722	-97.75737222	United States	Narnia femorata
4345155	10/13/2016	CC-BY-NC	http://www.inaturalist.org/observations/4345155	https://static.inaturalist.org/photos/5217590/medium.jpeg	1	0	0	0	34.0660167	-118.4403849	United States	Narnia femorata
4372288	10/15/2016	CC0	http://www.inaturalist.org/observations/4372288	https://inaturalist-open-data.s3.amazonaws.com/photos/5241111/medium.jpeg	1	0	0	0	31.85906306	-99.03374139	United States	Narnia femorata
4382085	9/9/2012	CC-BY-NC-ND	http://www.inaturalist.org/observations/4382085	https://inaturalist-open-data.s3.amazonaws.com/photos/5257792/medium.jpeg	1	0	0	0	32.66132616	-96.69305563	United States	Narnia femorata
4560914	11/13/2016	CC-BY-NC	http://www.inaturalist.org/observations/4560914	https://inaturalist-open-data.s3.amazonaws.com/photos/5512140/medium.jpeg	1	0	0	0	33.728855	-117.664025	United States	Narnia femorata
5059515	2/5/2017	CC-BY-NC	https://www.inaturalist.org/observations/5059515	https://inaturalist-open-data.s3.amazonaws.com/photos/6205147/medium.jpg	1	0	0	0	32.29295833	-110.8523167	United States	Narnia femorata
5307484	3/14/2017	CC-BY-NC	https://www.inaturalist.org/observations/5307484	https://inaturalist-open-data.s3.amazonaws.com/photos/6571318/medium.jpeg	1	0	0	0	34.27400714	-118.6113948	United States	Narnia femorata
5426712	4/27/2016	CC-BY-NC	https://www.inaturalist.org/observations/5426712	https://inaturalist-open-data.s3.amazonaws.com/photos/6674199/medium.jpg	1	0	0	0	32.75253218	-117.2293804	United States	Narnia femorata
5804427	4/15/2017	CC-BY-NC	https://www.inaturalist.org/observations/5804427	https://inaturalist-open-data.s3.amazonaws.com/photos/7214890/medium.jpeg	1	0	0	0	30.72838503	-98.38413477	United States	Narnia femorata
5859220	4/18/2017	CC-BY-NC	https://www.inaturalist.org/observations/5859220	https://inaturalist-open-data.s3.amazonaws.com/photos/7293872/medium.jpg	1	0	0	0	29.86645833	-97.96511944	United States	Narnia femorata
6062170	7/28/2012	CC-BY-NC	https://www.inaturalist.org/observations/6062170	https://inaturalist-open-data.s3.amazonaws.com/photos/7591039/medium.jpeg	1	0	0	0	32.22041547	-111.1392403	United States	Narnia femorata
6113251	5/5/2017	CC-BY-NC	https://www.inaturalist.org/observations/6113251	https://inaturalist-open-data.s3.amazonaws.com/photos/7650509/medium.jpeg	1	0	0	0	34.27343972	-118.6119175	United States	Narnia femorata
6275646	5/19/2017	CC-BY	https://www.inaturalist.org/observations/6275646	https://inaturalist-open-data.s3.amazonaws.com/photos/7896417/medium.jpeg	1	0	0	0	32.83079826	-117.0728616	United States	Narnia femorata
6391041	5/26/2017	CC-BY-NC	https://www.inaturalist.org/observations/6391041	https://inaturalist-open-data.s3.amazonaws.com/photos/8068963/medium.jpg	1	0	0	0	33.971632	-117.320556	United States	Narnia femorata
6452221	5/29/2017	CC-BY-NC	https://www.inaturalist.org/observations/6452221	https://static.inaturalist.org/photos/8154278/medium.jpg	1	0	0	0	32.31947035	-100.9354305	United States	Narnia femorata
6570208	6/9/2017	CC-BY-NC	https://www.inaturalist.org/observations/6570208	https://inaturalist-open-data.s3.amazonaws.com/photos/8334687/medium.jpg	1	0	0	0	34.39663333	-112.8757233	United States	Narnia femorata
6731666	5/20/2017	CC-BY-NC	https://www.inaturalist.org/observations/6731666	https://inaturalist-open-data.s3.amazonaws.com/photos/8545937/medium.jpg	1	0	0	0	29.86600556	-97.96451667	United States	Narnia femorata
6731689	5/20/2017	CC-BY-NC	https://www.inaturalist.org/observations/6731689	https://inaturalist-open-data.s3.amazonaws.com/photos/8546184/medium.jpg	1	0	0	0	29.865825	-97.96513333	United States	Narnia femorata
6731690	5/20/2017	CC-BY-NC	https://www.inaturalist.org/observations/6731690	https://inaturalist-open-data.s3.amazonaws.com/photos/8546186/medium.jpg	1	0	0	0	29.86630278	-97.96507222	United States	Narnia femorata
6761909	6/22/2017	CC-BY	https://www.inaturalist.org/observations/6761909	https://inaturalist-open-data.s3.amazonaws.com/photos/8592526/medium.jpeg	1	0	0	0	32.82669365	-117.0839757	United States	Narnia femorata
6787530	6/23/2017	CC0	https://www.inaturalist.org/observations/6787530	https://inaturalist-open-data.s3.amazonaws.com/photos/8632061/medium.jpg	1	0	0	0	32.67445	-117.2397	United States	Narnia femorata
6796786	6/25/2017	CC-BY-NC	https://www.inaturalist.org/observations/6796786	https://inaturalist-open-data.s3.amazonaws.com/photos/8645006/medium.jpeg	1	0	0	0	32.7714008	-117.1148933	United States	Narnia femorata
6906946	7/1/2017	CC-BY-NC	https://www.inaturalist.org/observations/6906946	https://inaturalist-open-data.s3.amazonaws.com/photos/8816319/medium.jpeg	1	0	0	0	33.58136	-117.7536067	United States	Narnia femorata
7165213	7/22/2017	CC-BY	https://www.inaturalist.org/observations/7165213	https://inaturalist-open-data.s3.amazonaws.com/photos/9230838/medium.jpeg	1	0	0	0	30.62138687	-98.07188272	United States	Narnia femorata
7264811	7/28/2017	CC-BY-NC	https://www.inaturalist.org/observations/7264811	https://static.inaturalist.org/photos/9388776/medium.jpg	1	0	0	0	27.67033577	-97.32820892	United States	Narnia femorata
7269602	7/28/2017	CC-BY	https://www.inaturalist.org/observations/7269602	https://inaturalist-open-data.s3.amazonaws.com/photos/9396792/medium.jpeg	1	0	0	0	31.852722	-99.015067	United States	Narnia femorata
7270112	7/29/2017		https://www.inaturalist.org/observations/7270112	https://static.inaturalist.org/photos/9397762/medium.jpg	1	0	0	0	33.31546645	-111.793159	United States	Narnia femorata
7326621	8/2/2017	CC-BY-NC	https://www.inaturalist.org/observations/7326621	https://inaturalist-open-data.s3.amazonaws.com/photos/9490245/medium.jpg	1	0	0	0	33.11897051	-117.2371244	United States	Narnia femorata
7388465	8/6/2017	CC-BY-NC	https://www.inaturalist.org/observations/7388465	https://inaturalist-open-data.s3.amazonaws.com/photos/9589940/medium.jpeg	1	0	0	0	33.75707772	-117.7014792	United States	Narnia femorata
7388664	8/6/2017		https://www.inaturalist.org/observations/7388664	https://static.inaturalist.org/photos/9589921/medium.jpg	1	0	0	0	33.74147082	-117.687006	United States	Narnia femorata
7440792	8/10/2017	CC-BY-NC	https://www.inaturalist.org/observations/7440792	https://inaturalist-open-data.s3.amazonaws.com/photos/9672211/medium.jpeg	1	0	0	0	27.94266814	-97.20026672	United States	Narnia femorata
7506863	8/15/2017	CC-BY-NC	https://www.inaturalist.org/observations/7506863	https://inaturalist-open-data.s3.amazonaws.com/photos/9782968/medium.jpg	1	0	0	0	31.07399167	-97.35234667	United States	Narnia femorata
7601058	8/21/2017	CC-BY	https://www.inaturalist.org/observations/7601058	https://inaturalist-open-data.s3.amazonaws.com/photos/9931694/medium.jpg	1	0	0	0	30.13199	-102.38773	United States	Narnia femorata
7710556	8/29/2017	CC-BY-NC	https://www.inaturalist.org/observations/7710556	https://inaturalist-open-data.s3.amazonaws.com/photos/10110981/medium.jpg	1	0	0	0	32.45658575	-110.9601882	United States	Narnia femorata
7755214	9/2/2017	CC-BY-NC	https://www.inaturalist.org/observations/7755214	https://inaturalist-open-data.s3.amazonaws.com/photos/10183452/medium.jpg	1	0	0	0	33.24076746	-117.3381351	United States	Narnia femorata
7786784	9/4/2017		https://www.inaturalist.org/observations/7786784	https://static.inaturalist.org/photos/10235160/medium.jpg	1	0	0	0	32.829794	-117.076575	United States	Narnia femorata
7872700	9/10/2017	CC-BY-NC	https://www.inaturalist.org/observations/7872700	https://inaturalist-open-data.s3.amazonaws.com/photos/10375352/medium.jpg	1	0	0	0	30.3489687	-97.83514023	United States	Narnia femorata
7872701	9/10/2017	CC-BY-NC	https://www.inaturalist.org/observations/7872701	https://inaturalist-open-data.s3.amazonaws.com/photos/10375355/medium.jpg	1	0	0	0	30.34825766	-97.83411027	United States	Narnia femorata
7882733	9/9/2017	CC0	https://www.inaturalist.org/observations/7882733	https://inaturalist-open-data.s3.amazonaws.com/photos/10391733/medium.jpeg	1	0	0	0	32.87603216	-98.5566369	United States	Narnia femorata
8044695	9/22/2017	CC-BY-NC	https://www.inaturalist.org/observations/8044695	https://inaturalist-open-data.s3.amazonaws.com/photos/10658685/medium.jpg	1	0	0	0	33.14599909	-117.3417997	United States	Narnia femorata
8054948	9/23/2017		https://www.inaturalist.org/observations/8054948	https://static.inaturalist.org/photos/10671713/medium.jpeg	1	0	0	0	30.42801751	-97.73244073	United States	Narnia femorata
8086059	8/26/2017	CC-BY-NC-ND	https://www.inaturalist.org/observations/8086059	https://inaturalist-open-data.s3.amazonaws.com/photos/10717939/medium.jpeg	1	0	0	0	32.30949857	-110.7215221	United States	Narnia femorata
8148871	8/26/2017	CC-BY	https://www.inaturalist.org/observations/8148871	https://inaturalist-open-data.s3.amazonaws.com/photos/10786902/medium.jpeg	1	0	0	0	32.30961111	-110.7211528	United States	Narnia femorata
8242789	10/3/2017	CC-BY	https://www.inaturalist.org/observations/8242789	https://inaturalist-open-data.s3.amazonaws.com/photos/10930953/medium.jpeg	1	0	0	0	32.8236194	-117.0768651	United States	Narnia femorata
8304911	10/7/2017	CC-BY-NC	https://www.inaturalist.org/observations/8304911	https://inaturalist-open-data.s3.amazonaws.com/photos/11024359/medium.jpeg	1	0	0	0	30.53546733	-98.13129249	United States	Narnia femorata
8579952	10/27/2017	CC0	https://www.inaturalist.org/observations/8579952	https://inaturalist-open-data.s3.amazonaws.com/photos/11464090/medium.jpg	1	0	0	0	32.67444667	-117.239845	United States	Narnia femorata
8790157	8/26/2017	CC-BY-NC	https://www.inaturalist.org/observations/8790157	https://inaturalist-open-data.s3.amazonaws.com/photos/11799581/medium.jpeg	1	0	0	0	32.30920333	-110.720305	United States	Narnia femorata
9315911	10/4/2017	CC-BY-NC	https://www.inaturalist.org/observations/9315911	https://inaturalist-open-data.s3.amazonaws.com/photos/12631348/medium.jpeg	1	0	0	0	21.0793045	-89.499532	Mexico	Narnia femorata
9324140	6/13/2017	CC-BY-NC	https://www.inaturalist.org/observations/9324140	https://inaturalist-open-data.s3.amazonaws.com/photos/12644807/medium.jpeg	1	0	0	0	33.58101333	-117.75322	United States	Narnia femorata
10265108	3/16/2018	CC-BY-NC	https://www.inaturalist.org/observations/10265108	https://inaturalist-open-data.s3.amazonaws.com/photos/14205586/medium.jpg	1	0	0	0	30.23482222	-97.64681944	United States	Narnia femorata
10555943	3/31/2018	CC-BY-NC-SA	https://www.inaturalist.org/observations/10555943	https://inaturalist-open-data.s3.amazonaws.com/photos/14703205/medium.jpg	1	0	0	0	32.27845833	-110.9507222	United States	Narnia femorata
10748478	4/9/2018	CC-BY-NC	https://www.inaturalist.org/observations/10748478	https://static.inaturalist.org/photos/15024144/medium.jpeg	1	0	0	0	32.86743889	-97.27536667	United States	Narnia femorata
10778999	4/11/2018	CC-BY-NC	https://www.inaturalist.org/observations/10778999	https://inaturalist-open-data.s3.amazonaws.com/photos/15079542/medium.jpeg	1	0	0	0	32.23188182	-110.9539496	United States	Narnia femorata
10779259	4/11/2018		https://www.inaturalist.org/observations/10779259	https://static.inaturalist.org/photos/15080010/medium.jpg	1	0	0	0	32.2320261	-110.9539789	United States	Narnia femorata
10779516	4/11/2018		https://www.inaturalist.org/observations/10779516	https://static.inaturalist.org/photos/15080319/medium.jpg	1	0	0	0	32.23202833	-110.954375	United States	Narnia femorata
10779519	4/11/2018		https://www.inaturalist.org/observations/10779519	https://static.inaturalist.org/photos/15080333/medium.jpg	1	0	0	0	32.23178667	-110.9539633	United States	Narnia femorata
10791529	4/4/2018	CC-BY-NC	https://www.inaturalist.org/observations/10791529	https://inaturalist-open-data.s3.amazonaws.com/photos/15101426/medium.jpeg	1	0	0	0	30.23522167	-97.647215	United States	Narnia femorata
10873130	4/11/2018		https://www.inaturalist.org/observations/10873130	https://static.inaturalist.org/photos/15264297/medium.jpeg	1	0	0	0	32.23196275	-110.9539885	United States	Narnia femorata
11130559	8/16/2017		https://www.inaturalist.org/observations/11130559	https://static.inaturalist.org/photos/15741161/medium.jpg	1	0	0	0	32.21793135	-111.1299927	United States	Narnia femorata
11532637	4/27/2018		https://www.inaturalist.org/observations/11532637	https://static.inaturalist.org/photos/16464600/medium.jpg	1	0	0	0	32.26981667	-110.8764117	United States	Narnia femorata
11649468	4/28/2018		https://www.inaturalist.org/observations/11649468	https://static.inaturalist.org/photos/16644198/medium.jpg	1	0	0	0	32.73644257	-117.1405792	United States	Narnia femorata
11743258	4/29/2018	CC-BY-NC	https://www.inaturalist.org/observations/11743258	https://inaturalist-open-data.s3.amazonaws.com/photos/16793231/medium.jpg	1	0	0	0	32.75731255	-97.36711566	United States	Narnia femorata
11794555	4/29/2018	CC-BY-NC	https://www.inaturalist.org/observations/11794555	https://inaturalist-open-data.s3.amazonaws.com/photos/16869884/medium.jpg	1	0	0	0	26.1845125	-98.3307336	United States	Narnia femorata
11851567	4/29/2018	CC-BY-NC	https://www.inaturalist.org/observations/11851567	https://inaturalist-open-data.s3.amazonaws.com/photos/16961414/medium.jpeg	1	0	0	0	34.0546936	-118.5178607	United States	Narnia femorata
11890894	4/30/2018		https://www.inaturalist.org/observations/11890894	https://inaturalist-open-data.s3.amazonaws.com/photos/17021141/medium.jpg	1	0	0	0	32.84217833	-117.0333167	United States	Narnia femorata
11998580	4/27/2018	CC-BY-NC	https://www.inaturalist.org/observations/11998580	https://inaturalist-open-data.s3.amazonaws.com/photos/17180942/medium.jpeg	1	0	0	0	30.74689722	-98.36833611	United States	Narnia femorata
12073520	4/30/2018	CC-BY-NC	https://www.inaturalist.org/observations/12073520	https://inaturalist-open-data.s3.amazonaws.com/photos/17313176/medium.jpeg	1	0	0	0	30.23527222	-97.64573611	United States	Narnia femorata
12626927	5/19/2018	CC-BY-NC	https://www.inaturalist.org/observations/12626927	https://inaturalist-open-data.s3.amazonaws.com/photos/18263313/medium.jpg	1	0	0	0	30.49926897	-98.81844551	United States	Narnia femorata
12706268	5/21/2018		https://www.inaturalist.org/observations/12706268	https://static.inaturalist.org/photos/18397848/medium.jpg	1	0	0	0	32.93520333	-97.48110833	United States	Narnia femorata
13023338	6/1/2018	CC-BY	https://www.inaturalist.org/observations/13023338	https://inaturalist-open-data.s3.amazonaws.com/photos/18948372/medium.jpeg	1	0	0	0	33.0511339	-117.0844857	United States	Narnia femorata
13132941	6/4/2018	CC-BY-NC	https://www.inaturalist.org/observations/13132941	https://inaturalist-open-data.s3.amazonaws.com/photos/19149305/medium.jpg	1	0	0	0	33.96095667	-111.8687283	United States	Narnia femorata
13533753	6/14/2018	CC-BY-NC	https://www.inaturalist.org/observations/13533753	https://inaturalist-open-data.s3.amazonaws.com/photos/19889781/medium.jpg	1	0	0	0	33.40471389	-101.8399318	United States	Narnia femorata
13534389	6/14/2018	CC-BY-NC	https://www.inaturalist.org/observations/13534389	https://inaturalist-open-data.s3.amazonaws.com/photos/19890365/medium.jpg	1	0	0	0	33.45598333	-101.9727233	United States	Narnia femorata
14024792	7/3/2018	CC-BY-NC	https://www.inaturalist.org/observations/14024792	https://inaturalist-open-data.s3.amazonaws.com/photos/20750152/medium.jpg	1	0	0	0	33.97076667	-117.3253167	United States	Narnia femorata
14325620	7/12/2018	CC-BY-NC	https://www.inaturalist.org/observations/14325620	https://inaturalist-open-data.s3.amazonaws.com/photos/21281888/medium.jpeg	1	0	0	0	34.0546936	-118.5178607	United States	Narnia femorata
14325631	7/12/2018	CC-BY-NC	https://www.inaturalist.org/observations/14325631	https://inaturalist-open-data.s3.amazonaws.com/photos/21281923/medium.jpeg	1	0	0	0	34.0546936	-118.5178607	United States	Narnia femorata
14338008	7/13/2018	CC-BY-NC	https://www.inaturalist.org/observations/14338008	https://inaturalist-open-data.s3.amazonaws.com/photos/21303004/medium.jpeg	1	0	0	0	32.7537502	-117.2295806	United States	Narnia femorata
14470204	7/17/2018		https://www.inaturalist.org/observations/14470204	https://static.inaturalist.org/photos/21538542/medium.jpg	1	0	0	0	26.77527167	-98.96973333	United States	Narnia femorata
14757150	7/26/2018		https://www.inaturalist.org/observations/14757150	https://static.inaturalist.org/photos/22015889/medium.jpg	1	0	0	0	34.12823713	-118.2077181	United States	Narnia femorata
14772416	7/26/2018	CC-BY	https://www.inaturalist.org/observations/14772416	https://inaturalist-open-data.s3.amazonaws.com/photos/22042643/medium.jpeg	1	0	0	0	23.299	-106.443	Mexico	Narnia femorata
14862928	7/28/2018	CC-BY-NC	https://www.inaturalist.org/observations/14862928	https://inaturalist-open-data.s3.amazonaws.com/photos/22187542/medium.jpg	1	0	0	0	32.53048333	-98.55135	United States	Narnia femorata
14888734	7/27/2018	CC-BY-NC	https://www.inaturalist.org/observations/14888734	https://inaturalist-open-data.s3.amazonaws.com/photos/22220146/medium.jpg	1	0	0	0	32.5341923	-98.56207754	United States	Narnia femorata
14902658	4/12/2016	CC-BY-NC	https://www.inaturalist.org/observations/14902658	https://inaturalist-open-data.s3.amazonaws.com/photos/22243034/medium.jpg	1	0	0	0	32.82891464	-117.0760002	United States	Narnia femorata
14902795	7/27/2018	CC-BY	https://www.inaturalist.org/observations/14902795	https://inaturalist-open-data.s3.amazonaws.com/photos/22244719/medium.jpeg	1	0	0	0	32.533978	-98.562311	United States	Narnia femorata
14983093	7/30/2018		https://www.inaturalist.org/observations/14983093	https://static.inaturalist.org/photos/22349984/medium.jpg	1	0	0	0	30.34748833	-97.74071333	United States	Narnia femorata
14987512	7/27/2018	CC-BY-NC	https://www.inaturalist.org/observations/14987512	https://inaturalist-open-data.s3.amazonaws.com/photos/22357023/medium.jpg	1	0	0	0	32.53383878	-98.5624535	United States	Narnia femorata
15242080	8/8/2018	CC-BY-NC	https://www.inaturalist.org/observations/15242080	https://inaturalist-open-data.s3.amazonaws.com/photos/22806417/medium.jpeg	1	0	0	0	32.3868213	-110.9548658	United States	Narnia femorata
15317588	8/11/2018	CC-BY-NC	https://www.inaturalist.org/observations/15317588	https://inaturalist-open-data.s3.amazonaws.com/photos/22935719/medium.jpeg	1	0	0	0	32.22778083	-110.6533645	United States	Narnia femorata
15377070	8/10/2018	CC-BY-NC	https://www.inaturalist.org/observations/15377070	https://inaturalist-open-data.s3.amazonaws.com/photos/23042392/medium.jpg	1	0	0	0	33.957615	-111.8331167	United States	Narnia femorata
15451991	8/8/2018	CC-BY-NC	https://www.inaturalist.org/observations/15451991	https://inaturalist-open-data.s3.amazonaws.com/photos/23180419/medium.png	1	0	0	0	30.6332618	-97.6779842	United States	Narnia femorata
15461271	8/10/2018	CC-BY-NC	https://www.inaturalist.org/observations/15461271	https://inaturalist-open-data.s3.amazonaws.com/photos/23197359/medium.jpeg	1	0	0	0				Narnia femorata
15542676	7/11/2017	CC-BY-NC-SA	https://www.inaturalist.org/observations/15542676	https://inaturalist-open-data.s3.amazonaws.com/photos/23270056/medium.jpeg	1	0	0	0	22.08128491	-98.94689773	Mexico	Narnia femorata
15866893	8/24/2018	CC-BY-NC	https://www.inaturalist.org/observations/15866893	https://inaturalist-open-data.s3.amazonaws.com/photos/23723074/medium.jpeg	1	0	0	0	32.30961491	-110.7212237	United States	Narnia femorata
15932475	8/25/2018	CC-BY-NC	https://www.inaturalist.org/observations/15932475	https://inaturalist-open-data.s3.amazonaws.com/photos/23836458/medium.jpeg	1	0	0	0	32.24243222	-111.1666105	United States	Narnia femorata
16040132	8/30/2018		https://www.inaturalist.org/observations/16040132	https://static.inaturalist.org/photos/24089244/medium.jpg	1	0	0	0	29.58827616	-98.62380509	United States	Narnia femorata
16084681	8/31/2018	CC-BY-NC	https://www.inaturalist.org/observations/16084681	https://inaturalist-open-data.s3.amazonaws.com/photos/24091147/medium.jpeg	1	0	0	0	30.23828205	-97.44290837	United States	Narnia femorata
16113837	8/31/2018	CC-BY-NC	https://www.inaturalist.org/observations/16113837	https://inaturalist-open-data.s3.amazonaws.com/photos/24143525/medium.jpg	1	0	0	0	33.94492833	-111.8239683	United States	Narnia femorata
16274728	9/6/2018	CC-BY-NC	https://www.inaturalist.org/observations/16274728	https://inaturalist-open-data.s3.amazonaws.com/photos/24436278/medium.jpg	1	0	0	0	30.23437219	-97.71083126	United States	Narnia femorata
16278455	9/2/2018	CC-BY	https://www.inaturalist.org/observations/16278455	https://static.inaturalist.org/photos/24444645/medium.jpg	1	0	0	0	30.74772536	-98.35895656	United States	Narnia femorata
16290245	9/4/2018	CC-BY-NC	https://www.inaturalist.org/observations/16290245	https://inaturalist-open-data.s3.amazonaws.com/photos/24464614/medium.jpg	1	0	0	0	33.96453833	-111.8273233	United States	Narnia femorata
16470964	9/12/2018	CC-BY-NC	https://www.inaturalist.org/observations/16470964	https://inaturalist-open-data.s3.amazonaws.com/photos/24785926/medium.jpg	1	0	0	0	30.249955	-97.79953	United States	Narnia femorata
16475726	9/12/2018	CC-BY-NC	https://www.inaturalist.org/observations/16475726	https://inaturalist-open-data.s3.amazonaws.com/photos/24794166/medium.jpeg	1	0	0	0	31.73393089	-110.8825227	United States	Narnia femorata
16513361	9/13/2018	CC-BY-NC	https://www.inaturalist.org/observations/16513361	https://static.inaturalist.org/photos/24851367/medium.jpeg	1	0	0	0	32.90214167	-97.30407778	United States	Narnia femorata
16965097	9/26/2018	CC-BY	https://www.inaturalist.org/observations/16965097	https://inaturalist-open-data.s3.amazonaws.com/photos/25644915/medium.jpeg	1	0	0	0	32.74688955	-97.27544728	United States	Narnia femorata
17314059	10/7/2018	CC-BY-NC	https://www.inaturalist.org/observations/17314059	https://inaturalist-open-data.s3.amazonaws.com/photos/26279733/medium.jpeg	1	0	0	0	21.98253382	-102.1962177	Mexico	Narnia femorata
17516943	10/13/2018		https://www.inaturalist.org/observations/17516943	https://static.inaturalist.org/photos/26656045/medium.jpg	1	0	0	0	32.84686584	-116.8591454	United States	Narnia femorata
17659986	10/19/2018	CC-BY-NC	https://www.inaturalist.org/observations/17659986	https://inaturalist-open-data.s3.amazonaws.com/photos/26908231/medium.jpeg	1	0	0	0	29.51844738	-98.67155727	United States	Narnia femorata
17683363	9/30/2018	CC-BY-NC	https://www.inaturalist.org/observations/17683363	https://inaturalist-open-data.s3.amazonaws.com/photos/26946857/medium.jpeg	1	0	0	0	31.05879104	-98.49728573	United States	Narnia femorata
17690701	10/20/2018	CC-BY-NC	https://www.inaturalist.org/observations/17690701	https://inaturalist-open-data.s3.amazonaws.com/photos/26961599/medium.jpeg	1	0	0	0	32.66452333	-97.21959	United States	Narnia femorata
17716821	10/20/2018	CC-BY-NC	https://www.inaturalist.org/observations/17716821	https://inaturalist-open-data.s3.amazonaws.com/photos/27010317/medium.jpeg	1	0	0	0	32.66500667	-97.21907167	United States	Narnia femorata
17726184	10/21/2018	CC-BY-NC	https://www.inaturalist.org/observations/17726184	https://inaturalist-open-data.s3.amazonaws.com/photos/27027178/medium.jpeg	1	0	0	0	30.69375944	-97.65710495	United States	Narnia femorata
17891595	10/27/2018		https://www.inaturalist.org/observations/17891595	https://static.inaturalist.org/photos/27322821/medium.jpg	1	0	0	0	29.0588445	-99.00288333	United States	Narnia femorata
17943027	10/28/2018	CC-BY-NC	https://www.inaturalist.org/observations/17943027	https://inaturalist-open-data.s3.amazonaws.com/photos/27415160/medium.jpeg	1	0	0	0	32.82331667	-97.45886667	United States	Narnia femorata
17979187	10/26/2018	CC-BY-ND	https://www.inaturalist.org/observations/17979187	https://inaturalist-open-data.s3.amazonaws.com/photos/27480304/medium.jpeg	1	0	0	0	30.7723196	-97.73484932	United States	Narnia femorata
18128487	11/3/2018	CC-BY-NC	https://www.inaturalist.org/observations/18128487	https://inaturalist-open-data.s3.amazonaws.com/photos/27717302/medium.jpeg	1	0	0	0	30.74848	-98.41470833	United States	Narnia femorata
18376474	6/1/2018	CC-BY-NC	https://www.inaturalist.org/observations/18376474	https://inaturalist-open-data.s3.amazonaws.com/photos/28087771/medium.jpg	1	0	0	0	33.59959742	-101.822014	United States	Narnia femorata
18772492	12/2/2018		https://www.inaturalist.org/observations/18772492	https://static.inaturalist.org/photos/28749942/medium.jpg	1	0	0	0	32.231386	-110.9525073	United States	Narnia femorata
19128195	12/20/2018	CC-BY-NC	https://www.inaturalist.org/observations/19128195	https://inaturalist-open-data.s3.amazonaws.com/photos/29362630/medium.jpeg	1	0	0	0	27.50885997	-99.52319065	United States	Narnia femorata
19317433	4/3/2016	CC-BY-NC	https://www.inaturalist.org/observations/19317433	https://inaturalist-open-data.s3.amazonaws.com/photos/29697830/medium.jpeg	1	0	0	0	32.82410167	-97.46031167	United States	Narnia femorata
19345914	12/31/2018	CC-BY-NC	https://www.inaturalist.org/observations/19345914	https://static.inaturalist.org/photos/29747693/medium.jpg	1	0	0	0	32.81655	-98.0278555	United States	Narnia femorata
20038956	2/2/2019	CC-BY-NC	https://www.inaturalist.org/observations/20038956	https://inaturalist-open-data.s3.amazonaws.com/photos/30932647/medium.jpeg	1	0	0	0	32.30969137	-110.7213685	United States	Narnia femorata
20108790	2/4/2019	CC-BY-NC	https://www.inaturalist.org/observations/20108790	https://static.inaturalist.org/photos/31033408/medium.jpeg	1	0	0	0	32.91208789	-97.29499566	United States	Narnia femorata
20315073	2/12/2019	CC-BY	https://www.inaturalist.org/observations/20315073	https://static.inaturalist.org/photos/31367567/medium.jpeg	1	0	0	0	26.18962833	-98.19418333	United States	Narnia femorata
20963487	3/4/2019	CC-BY-NC	https://www.inaturalist.org/observations/20963487	https://inaturalist-open-data.s3.amazonaws.com/photos/32366456/medium.jpeg	1	0	0	0	32.32165761	-110.7077196	United States	Narnia femorata
21033738	3/7/2019	CC-BY-NC	https://www.inaturalist.org/observations/21033738	https://inaturalist-open-data.s3.amazonaws.com/photos/32491569/medium.jpg	1	0	0	0	27.57501241	-99.432577	United States	Narnia femorata
21241259	3/14/2019		https://www.inaturalist.org/observations/21241259	https://static.inaturalist.org/photos/32838798/medium.jpg	1	0	0	0	34.16353883	-118.593055	United States	Narnia femorata
21248061	3/14/2019	CC-BY	https://www.inaturalist.org/observations/21248061	https://static.inaturalist.org/photos/32850460/medium.jpeg	1	0	0	0	26.17675333	-98.23121667	United States	Narnia femorata
21440902	3/20/2019	CC-BY-NC	https://www.inaturalist.org/observations/21440902	https://inaturalist-open-data.s3.amazonaws.com/photos/33172246/medium.jpeg	1	0	0	0	32.86854869	-117.244785	United States	Narnia femorata
21461019	3/21/2019	CC-BY-NC	https://www.inaturalist.org/observations/21461019	https://inaturalist-open-data.s3.amazonaws.com/photos/33205298/medium.jpg	1	0	0	0	27.57502376	-99.43253452	United States	Narnia femorata
21462274	3/21/2019		https://www.inaturalist.org/observations/21462274	https://static.inaturalist.org/photos/33207507/medium.jpg	1	0	0	0	27.57484844	-99.43255228	United States	Narnia femorata
21502363	3/22/2019	CC-BY-NC	https://www.inaturalist.org/observations/21502363	https://inaturalist-open-data.s3.amazonaws.com/photos/33273845/medium.jpeg	1	0	0	0	30.69548334	-97.82834483	United States	Narnia femorata
21577960	3/24/2019	CC-BY-NC	https://www.inaturalist.org/observations/21577960	https://inaturalist-open-data.s3.amazonaws.com/photos/33399430/medium.jpg	1	0	0	0	29.45844634	-98.45808805	United States	Narnia femorata
21600961	7/5/2016	CC-BY-NC	https://www.inaturalist.org/observations/21600961	https://inaturalist-open-data.s3.amazonaws.com/photos/33436967/medium.jpg	1	0	0	0	32.8287863	-117.0759512	United States	Narnia femorata
21725661	3/21/2019	CC-BY-NC	https://www.inaturalist.org/observations/21725661	https://inaturalist-open-data.s3.amazonaws.com/photos/33640815/medium.jpg	1	0	0	0	29.57930297	-98.33790204	United States	Narnia femorata
21729740	3/27/2019	CC-BY-NC	https://www.inaturalist.org/observations/21729740	https://inaturalist-open-data.s3.amazonaws.com/photos/33650726/medium.jpeg	1	0	0	0	32.31251922	-110.7416745	United States	Narnia femorata
21742542	3/29/2019	CC-BY-NC	https://www.inaturalist.org/observations/21742542	https://inaturalist-open-data.s3.amazonaws.com/photos/33670305/medium.jpeg	1	0	0	0	32.32681145	-110.6993729	United States	Narnia femorata
21751312	3/28/2019	CC-BY-NC	https://www.inaturalist.org/observations/21751312	https://static.inaturalist.org/photos/33627408/medium.jpeg	1	0	0	0	32.88848154	-97.28345642	United States	Narnia femorata
21855578	3/31/2019	CC-BY-NC	https://www.inaturalist.org/observations/21855578	https://inaturalist-open-data.s3.amazonaws.com/photos/33857880/medium.jpeg	1	0	0	0	28.046635	-81.78344	United States	Narnia femorata
21913912	4/1/2019	CC-BY-NC	https://www.inaturalist.org/observations/21913912	https://inaturalist-open-data.s3.amazonaws.com/photos/33956690/medium.jpeg	1	0	0	0	32.32691068	-110.6997163	United States	Narnia femorata
21917898	4/2/2019	CC-BY	https://www.inaturalist.org/observations/21917898	https://inaturalist-open-data.s3.amazonaws.com/photos/33962366/medium.jpeg	1	0	0	0	33.97171111	-117.3196861	United States	Narnia femorata
22059836	4/5/2019		https://www.inaturalist.org/observations/22059836	https://static.inaturalist.org/photos/34162043/medium.jpg	1	0	0	0	32.95283489	-97.48814769	United States	Narnia femorata
22116539	4/6/2019	CC-BY-NC	https://www.inaturalist.org/observations/22116539	https://inaturalist-open-data.s3.amazonaws.com/photos/34236954/medium.jpg	1	0	0	0	32.21845299	-110.8879383	United States	Narnia femorata
22219152	4/8/2019	CC-BY-NC	https://www.inaturalist.org/observations/22219152	https://static.inaturalist.org/photos/34405081/medium.jpeg	1	0	0	0	32.58739833	-97.23827	United States	Narnia femorata
22243726	4/8/2019	CC-BY	https://www.inaturalist.org/observations/22243726	https://inaturalist-open-data.s3.amazonaws.com/photos/34442286/medium.jpg	1	0	0	0	32.30263149	-106.5667164	United States	Narnia femorata
22243767	4/8/2019	CC-BY	https://www.inaturalist.org/observations/22243767	https://inaturalist-open-data.s3.amazonaws.com/photos/34443027/medium.jpg	1	0	0	0	32.30263149	-106.5667164	United States	Narnia femorata
22243786	4/8/2019	CC-BY	https://www.inaturalist.org/observations/22243786	https://inaturalist-open-data.s3.amazonaws.com/photos/34443239/medium.jpg	1	0	0	0	32.30263149	-106.5667164	United States	Narnia femorata
22243794	4/8/2019	CC-BY	https://www.inaturalist.org/observations/22243794	https://inaturalist-open-data.s3.amazonaws.com/photos/34443271/medium.jpg	1	0	0	0	32.30263149	-106.5667164	United States	Narnia femorata
22292655	4/8/2019		https://www.inaturalist.org/observations/22292655	https://static.inaturalist.org/photos/34523934/medium.jpg	1	0	0	0	34.06611138	-118.440148	United States	Narnia femorata
22297122	4/10/2019	CC-BY-NC	https://www.inaturalist.org/observations/22297122	https://inaturalist-open-data.s3.amazonaws.com/photos/34530807/medium.jpg	1	0	0	0	30.27772692	-97.76132651	United States	Narnia femorata
22307864	4/10/2019		https://www.inaturalist.org/observations/22307864	https://static.inaturalist.org/photos/34548613/medium.jpg	1	0	0	0	34.2389932	-118.854749	United States	Narnia femorata
22352868	4/9/2019		https://www.inaturalist.org/observations/22352868	https://static.inaturalist.org/photos/34619857/medium.jpg	1	0	0	0	30.28373856	-97.77851033	United States	Narnia femorata
22502549	4/11/2019	CC-BY-ND	https://www.inaturalist.org/observations/22502549	https://inaturalist-open-data.s3.amazonaws.com/photos/34861813/medium.jpg	1	0	0	0	30.31422688	-97.74781779	United States	Narnia femorata
22540927	4/15/2019	CC-BY	https://www.inaturalist.org/observations/22540927	https://inaturalist-open-data.s3.amazonaws.com/photos/34921765/medium.jpg	1	0	0	0	32.2877522	-106.6019126	United States	Narnia femorata
22540945	4/15/2019	CC-BY	https://www.inaturalist.org/observations/22540945	https://inaturalist-open-data.s3.amazonaws.com/photos/34921944/medium.jpg	1	0	0	0	32.2877522	-106.6019126	United States	Narnia femorata
22540947	4/15/2019	CC-BY	https://www.inaturalist.org/observations/22540947	https://inaturalist-open-data.s3.amazonaws.com/photos/34921957/medium.jpg	1	0	0	0	32.2877522	-106.6019126	United States	Narnia femorata
22755788	4/14/2019	CC-BY-NC	https://www.inaturalist.org/observations/22755788	https://inaturalist-open-data.s3.amazonaws.com/photos/35265267/medium.jpg	1	0	0	0	33.73669	-110.9632033	United States	Narnia femorata
22800793	4/12/2019	CC-BY-NC	https://www.inaturalist.org/observations/22800793	https://inaturalist-open-data.s3.amazonaws.com/photos/35337522/medium.jpg	1	0	0	0	30.22402338	-97.78940336	United States	Narnia femorata
22859227	4/15/2017		https://www.inaturalist.org/observations/22859227	https://static.inaturalist.org/photos/35431869/medium.jpeg	1	0	0	0	33.78292627	-118.3446681	United States	Narnia femorata
22963974	9/10/2018	CC-BY-NC	https://www.inaturalist.org/observations/22963974	https://inaturalist-open-data.s3.amazonaws.com/photos/35595828/medium.jpg	1	0	0	0	33.3877	-117.2085033	United States	Narnia femorata
22975186	4/23/2019	CC-BY-NC	https://www.inaturalist.org/observations/22975186	https://inaturalist-open-data.s3.amazonaws.com/photos/35613511/medium.jpeg	1	0	0	0	32.66986916	-97.29111036	United States	Narnia femorata
23016720	4/24/2019	CC-BY-NC	https://www.inaturalist.org/observations/23016720	https://inaturalist-open-data.s3.amazonaws.com/photos/35679927/medium.jpg	1	0	0	0	32.75598504	-117.0495072	United States	Narnia femorata
23089452	4/25/2019		https://www.inaturalist.org/observations/23089452	https://static.inaturalist.org/photos/35796162/medium.jpg	1	0	0	0	25.46364154	-100.9696019	Mexico	Narnia femorata
23218305	4/26/2019	CC-BY-NC	https://www.inaturalist.org/observations/23218305	https://inaturalist-open-data.s3.amazonaws.com/photos/35977449/medium.jpg	1	0	0	0	31.84653	-106.5491517	United States	Narnia femorata
23672548	4/28/2019	CC-BY-ND	https://www.inaturalist.org/observations/23672548	https://inaturalist-open-data.s3.amazonaws.com/photos/36639313/medium.jpeg	1	0	0	0	32.9607103	-97.23165568	United States	Narnia femorata
23754275	4/28/2019	CC0	https://www.inaturalist.org/observations/23754275	https://inaturalist-open-data.s3.amazonaws.com/photos/36754371/medium.jpeg	1	0	0	0	30.07024384	-97.29278019	United States	Narnia femorata
23944227	4/29/2019	CC0	https://www.inaturalist.org/observations/23944227	https://inaturalist-open-data.s3.amazonaws.com/photos/37039496/medium.jpeg	1	0	0	0	30.07031617	-97.29251524	United States	Narnia femorata
23978053	4/29/2019		https://www.inaturalist.org/observations/23978053	https://static.inaturalist.org/photos/37088019/medium.jpg	1	0	0	0	30.406325	-97.79155833	United States	Narnia femorata
23982828	4/29/2019	CC-BY-NC	https://www.inaturalist.org/observations/23982828	https://inaturalist-open-data.s3.amazonaws.com/photos/37095381/medium.jpg	1	0	0	0	30.2837847	-97.77834037	United States	Narnia femorata
24061570	4/29/2019		https://www.inaturalist.org/observations/24061570	https://static.inaturalist.org/photos/37211657/medium.jpg	1	0	0	0	32.87962969	-97.22896746	United States	Narnia femorata
24068712	4/26/2019	CC-BY-NC	https://www.inaturalist.org/observations/24068712	https://inaturalist-open-data.s3.amazonaws.com/photos/37218937/medium.jpeg	1	0	0	0	30.66426935	-97.37854442	United States	Narnia femorata
24097020	4/29/2019	CC-BY-NC	https://www.inaturalist.org/observations/24097020	https://inaturalist-open-data.s3.amazonaws.com/photos/37265488/medium.jpeg	1	0	0	0	30.27177157	-97.7783924	United States	Narnia femorata
24101942	4/27/2019	CC-BY-NC	https://www.inaturalist.org/observations/24101942	https://inaturalist-open-data.s3.amazonaws.com/photos/37227740/medium.jpg	1	0	0	0	29.4351914	-98.3147829	United States	Narnia femorata
24116417	4/27/2019	CC0	https://www.inaturalist.org/observations/24116417	https://inaturalist-open-data.s3.amazonaws.com/photos/37293265/medium.jpg	1	0	0	0	32.67514013	-117.2397067	United States	Narnia femorata
24141409	4/29/2019	CC-BY-NC	https://www.inaturalist.org/observations/24141409	https://static.inaturalist.org/photos/37320480/medium.jpeg	1	0	0	0	32.74694254	-97.27593351	United States	Narnia femorata
24230151	4/28/2019	CC-BY-NC	https://www.inaturalist.org/observations/24230151	https://inaturalist-open-data.s3.amazonaws.com/photos/37468083/medium.jpeg	1	0	0	0	29.95769503	-97.15430152	United States	Narnia femorata
24551997	5/4/2019	CC-BY	https://www.inaturalist.org/observations/24551997	https://inaturalist-open-data.s3.amazonaws.com/photos/37960621/medium.jpg	1	0	0	0	32.33061735	-106.5862413	United States	Narnia femorata
24572903	5/4/2019	CC-BY-NC	https://www.inaturalist.org/observations/24572903	https://inaturalist-open-data.s3.amazonaws.com/photos/38000428/medium.jpg	1	0	0	0	30.21463769	-97.84610503	United States	Narnia femorata
24679257	5/5/2019	CC-BY-NC	https://www.inaturalist.org/observations/24679257	https://inaturalist-open-data.s3.amazonaws.com/photos/38162906/medium.jpeg	1	0	0	0	32.747695	-97.80742667	United States	Narnia femorata
24698440	5/3/2019	CC-BY-NC	https://www.inaturalist.org/observations/24698440	https://inaturalist-open-data.s3.amazonaws.com/photos/38193406/medium.jpeg	1	0	0	0	30.28737298	-97.65575835	United States	Narnia femorata
24708923	5/5/2019	CC-BY-NC	https://www.inaturalist.org/observations/24708923	https://static.inaturalist.org/photos/38210066/medium.jpeg	1	0	0	0	32.58739333	-97.23832333	United States	Narnia femorata
24894261	5/10/2019	CC-BY-NC	https://www.inaturalist.org/observations/24894261	https://inaturalist-open-data.s3.amazonaws.com/photos/38508635/medium.jpg	1	0	0	0	33.65305833	-117.885955	United States	Narnia femorata
24905875	5/10/2019	CC0	https://www.inaturalist.org/observations/24905875	https://inaturalist-open-data.s3.amazonaws.com/photos/38526550/medium.jpeg	1	0	0	0	33.64757758	-111.9083126	United States	Narnia femorata
24993437	5/11/2019	CC-BY	https://www.inaturalist.org/observations/24993437	https://inaturalist-open-data.s3.amazonaws.com/photos/38671028/medium.jpg	1	0	0	0	34.02726093	-118.0602346	United States	Narnia femorata
25042716	5/12/2019	CC-BY-NC	https://www.inaturalist.org/observations/25042716	https://inaturalist-open-data.s3.amazonaws.com/photos/38750684/medium.jpg	1	0	0	0	34.13889338	-117.9376202	United States	Narnia femorata
25196024	5/15/2019	CC-BY-NC	https://www.inaturalist.org/observations/25196024	https://inaturalist-open-data.s3.amazonaws.com/photos/39002617/medium.jpeg	1	0	0	0	33.76320104	-116.3646477	United States	Narnia femorata
25241715	5/16/2019	CC-BY-NC	https://www.inaturalist.org/observations/25241715	https://inaturalist-open-data.s3.amazonaws.com/photos/39076053/medium.jpg	1	0	0	0	31.25181167	-98.003625	United States	Narnia femorata
25358530	5/18/2019	CC-BY-NC	https://www.inaturalist.org/observations/25358530	https://inaturalist-open-data.s3.amazonaws.com/photos/39265529/medium.jpg	1	0	0	0	34.13966383	-117.9365783	United States	Narnia femorata
25516085	5/19/2019	CC-BY	https://www.inaturalist.org/observations/25516085	https://inaturalist-open-data.s3.amazonaws.com/photos/39530005/medium.jpeg	1	0	0	0	31.264965	-98.607842	United States	Narnia femorata
25539762	5/21/2019	CC-BY	https://www.inaturalist.org/observations/25539762	https://inaturalist-open-data.s3.amazonaws.com/photos/39570159/medium.jpeg	1	0	0	0	33.97177778	-117.3192444	United States	Narnia femorata
25858722	8/26/2018		https://www.inaturalist.org/observations/25858722	https://static.inaturalist.org/photos/40099809/medium.jpg	1	0	0	0	34.06616588	-118.440291	United States	Narnia femorata
25887705	5/27/2019	CC-BY-NC	https://www.inaturalist.org/observations/25887705	https://inaturalist-open-data.s3.amazonaws.com/photos/40147967/medium.jpg	1	0	0	0	30.30929081	-97.74736358	United States	Narnia femorata
25922618	5/27/2019	CC-BY-NC	https://www.inaturalist.org/observations/25922618	https://inaturalist-open-data.s3.amazonaws.com/photos/40206474/medium.jpg	1	0	0	0	34.04152995	-118.3523807	United States	Narnia femorata
25967577	5/11/2019	CC-BY-NC	https://www.inaturalist.org/observations/25967577	https://inaturalist-open-data.s3.amazonaws.com/photos/40278781/medium.jpeg	1	0	0	0	31.82089059	-106.5635762	United States	Narnia femorata
26089044	5/30/2019	CC-BY-NC	https://www.inaturalist.org/observations/26089044	https://inaturalist-open-data.s3.amazonaws.com/photos/40478689/medium.jpeg	1	0	0	0	32.32682052	-110.6999094	United States	Narnia femorata
26090500	5/18/2019	CC-BY-NC	https://www.inaturalist.org/observations/26090500	https://inaturalist-open-data.s3.amazonaws.com/photos/40480834/medium.jpg	1	0	0	0	31.26513295	-98.60799974	United States	Narnia femorata
26158075	5/31/2019	CC-BY-NC	https://www.inaturalist.org/observations/26158075	https://inaturalist-open-data.s3.amazonaws.com/photos/40591209/medium.jpeg	1	0	0	0	34.0546178	-118.5178893	United States	Narnia femorata
26276330	5/19/2019	CC-BY-SA	https://www.inaturalist.org/observations/26276330	https://inaturalist-open-data.s3.amazonaws.com/photos/40783620/medium.jpg	1	0	0	0	31.27582676	-98.61727784	United States	Narnia femorata
26370812	6/3/2019	CC-BY	https://www.inaturalist.org/observations/26370812	https://inaturalist-open-data.s3.amazonaws.com/photos/40943762/medium.jpg	1	0	0	0	32.36619898	-106.5659408	United States	Narnia femorata
26713277	6/9/2019	CC-BY-NC	https://www.inaturalist.org/observations/26713277	https://inaturalist-open-data.s3.amazonaws.com/photos/41494702/medium.jpg	1	0	0	0	32.92978333	-117.1749417	United States	Narnia femorata
26729046	6/9/2019	CC-BY-NC	https://www.inaturalist.org/observations/26729046	https://inaturalist-open-data.s3.amazonaws.com/photos/41521075/medium.jpg	1	0	0	0	34.12840203	-118.1552421	United States	Narnia femorata
27003607	6/14/2019	CC-BY-NC	https://www.inaturalist.org/observations/27003607	https://inaturalist-open-data.s3.amazonaws.com/photos/41968683/medium.jpeg	1	0	0	0	30.83724611	-97.30533176	United States	Narnia femorata
27045425	6/14/2019	CC-BY-NC	https://www.inaturalist.org/observations/27045425	https://inaturalist-open-data.s3.amazonaws.com/photos/42038121/medium.jpeg	1	0	0	0	32.15097167	-97.80928333	United States	Narnia femorata
27107860	6/16/2019	CC-BY-NC	https://www.inaturalist.org/observations/27107860	https://inaturalist-open-data.s3.amazonaws.com/photos/42141104/medium.jpeg	1	0	0	0	32.93326944	-117.0002889	United States	Narnia femorata
27111944	6/16/2019	CC-BY	https://www.inaturalist.org/observations/27111944	https://inaturalist-open-data.s3.amazonaws.com/photos/42145145/medium.jpeg	1	0	0	0	32.93333	-117.0003517	United States	Narnia femorata
27635316	6/25/2019	CC-BY-NC	https://www.inaturalist.org/observations/27635316	https://inaturalist-open-data.s3.amazonaws.com/photos/43017877/medium.jpg	1	0	0	0	32.21111548	-110.8375758	United States	Narnia femorata
27728575	6/25/2019		https://www.inaturalist.org/observations/27728575	https://static.inaturalist.org/photos/43173389/medium.jpg	1	0	0	0	29.45901509	-98.45732643	United States	Narnia femorata
27838625	6/25/2019		https://www.inaturalist.org/observations/27838625	https://static.inaturalist.org/photos/43355126/medium.jpg	1	0	0	0	29.3278389	-103.2058949	United States	Narnia femorata
28024415	7/1/2019		https://www.inaturalist.org/observations/28024415	https://static.inaturalist.org/photos/43657558/medium.jpg	1	0	0	0	29.52323315	-98.32719394	United States	Narnia femorata
28492653	7/3/2019	CC-BY-NC	https://www.inaturalist.org/observations/28492653	https://inaturalist-open-data.s3.amazonaws.com/photos/44419462/medium.jpg	1	0	0	0	33.533252	-117.551587	United States	Narnia femorata
28534566	7/9/2019	CC-BY-NC	https://www.inaturalist.org/observations/28534566	https://inaturalist-open-data.s3.amazonaws.com/photos/44487977/medium.jpg	1	0	0	0	33.52072864	-112.1011267	United States	Narnia femorata
28868099	7/11/2019		https://www.inaturalist.org/observations/28868099	https://static.inaturalist.org/photos/45026265/medium.jpeg	1	0	0	0	34.18793405	-118.1014864	United States	Narnia femorata
29383149	7/23/2019	CC-BY-NC	https://www.inaturalist.org/observations/29383149	https://inaturalist-open-data.s3.amazonaws.com/photos/45855410/medium.jpg	1	0	0	0	34.21583593	-118.3695365	United States	Narnia femorata
29612713	7/26/2019	CC-BY-NC	https://www.inaturalist.org/observations/29612713	https://inaturalist-open-data.s3.amazonaws.com/photos/46222839/medium.jpeg	1	0	0	0	32.31318047	-110.7117081	United States	Narnia femorata
29684389	7/27/2019		https://www.inaturalist.org/observations/29684389	https://inaturalist-open-data.s3.amazonaws.com/photos/46339131/medium.jpeg	1	0	0	0	29.56019843	-98.45595058	United States	Narnia femorata
29971851	7/31/2019		https://www.inaturalist.org/observations/29971851	https://static.inaturalist.org/photos/46805051/medium.jpg	1	0	0	0	32.1530805	-110.6085283	United States	Narnia femorata
30044664	8/2/2019		https://www.inaturalist.org/observations/30044664	https://static.inaturalist.org/photos/46918550/medium.jpg	1	0	0	0	33.75709909	-117.7013539	United States	Narnia femorata
30135028	8/2/2019		https://www.inaturalist.org/observations/30135028	https://static.inaturalist.org/photos/47054217/medium.jpg	1	0	0	0	32.9207598	-117.2566382	United States	Narnia femorata
30304434	7/31/2019		https://www.inaturalist.org/observations/30304434	https://static.inaturalist.org/photos/47336403/medium.jpg	1	0	0	0	31.84061813	-110.9537659	United States	Narnia femorata
30883843	8/14/2019		https://www.inaturalist.org/observations/30883843	https://static.inaturalist.org/photos/48278865/medium.jpeg	1	0	0	0	34.20125878	-118.2127884	United States	Narnia femorata
30907903	8/15/2019	CC-BY-NC	https://www.inaturalist.org/observations/30907903	https://inaturalist-open-data.s3.amazonaws.com/photos/48319596/medium.jpg	1	0	0	0	32.33273683	-106.5869725	United States	Narnia femorata
30919290	8/15/2019	CC-BY-NC	https://www.inaturalist.org/observations/30919290	https://inaturalist-open-data.s3.amazonaws.com/photos/48339742/medium.jpeg	1	0	0	0	34.05753331	-118.5219663	United States	Narnia femorata
30919293	8/15/2019	CC-BY-NC	https://www.inaturalist.org/observations/30919293	https://inaturalist-open-data.s3.amazonaws.com/photos/48339743/medium.jpeg	1	0	0	0	34.05753331	-118.5219663	United States	Narnia femorata
30958471	8/15/2019		https://www.inaturalist.org/observations/30958471	https://static.inaturalist.org/photos/48398597/medium.jpg	1	0	0	0	32.9207598	-117.2566382	United States	Narnia femorata
31098321	8/18/2019	CC-BY-NC	https://www.inaturalist.org/observations/31098321	https://inaturalist-open-data.s3.amazonaws.com/photos/48637581/medium.jpeg	1	0	0	0	32.22065353	-111.1100693	United States	Narnia femorata
31132853	8/19/2019		https://www.inaturalist.org/observations/31132853	https://static.inaturalist.org/photos/48696346/medium.jpg	1	0	0	0	30.23287983	-97.74796512	United States	Narnia femorata
31141968	8/19/2019		https://www.inaturalist.org/observations/31141968	https://static.inaturalist.org/photos/48710829/medium.jpg	1	0	0	0	34.16372336	-118.5929394	United States	Narnia femorata
31210463	8/20/2019		https://www.inaturalist.org/observations/31210463	https://static.inaturalist.org/photos/48826207/medium.jpeg	1	0	0	0	34.20127652	-118.2126167	United States	Narnia femorata
31210947	8/20/2019	CC-BY-NC	https://www.inaturalist.org/observations/31210947	https://inaturalist-open-data.s3.amazonaws.com/photos/48826597/medium.jpg	1	0	0	0	33.539963	-101.89526	United States	Narnia femorata
31363147	8/23/2019	CC0	https://www.inaturalist.org/observations/31363147	https://inaturalist-open-data.s3.amazonaws.com/photos/49079930/medium.jpg	1	0	0	0	32.92504701	-117.2578842	United States	Narnia femorata
31419531	8/24/2019	CC-BY-NC	https://www.inaturalist.org/observations/31419531	https://inaturalist-open-data.s3.amazonaws.com/photos/49171158/medium.jpg	1	0	0	0	30.37346759	-97.73104101	United States	Narnia femorata
31702650	8/27/2019	CC-BY-NC	https://www.inaturalist.org/observations/31702650	https://inaturalist-open-data.s3.amazonaws.com/photos/49642846/medium.jpg	1	0	0	0	33.539963	-101.89526	United States	Narnia femorata
31821559	8/30/2019	CC-BY-NC	https://www.inaturalist.org/observations/31821559	https://inaturalist-open-data.s3.amazonaws.com/photos/49844997/medium.jpg	1	0	0	0	32.32683	-110.7005	United States	Narnia femorata
31826471	8/30/2019	CC-BY-NC	https://www.inaturalist.org/observations/31826471	https://inaturalist-open-data.s3.amazonaws.com/photos/49853702/medium.jpg	1	0	0	0	33.12837982	-96.86923218	United States	Narnia femorata
31853448	8/31/2019		https://www.inaturalist.org/observations/31853448	https://static.inaturalist.org/photos/49898444/medium.jpg	1	0	0	0	20.79350956	-100.4488968	Mexico	Narnia femorata
31961019	9/1/2019	CC-BY-NC	https://www.inaturalist.org/observations/31961019	https://inaturalist-open-data.s3.amazonaws.com/photos/50076339/medium.jpg	1	0	0	0	33.539963	-101.89526	United States	Narnia femorata
32128022	9/4/2019	CC-BY-NC	https://www.inaturalist.org/observations/32128022	https://inaturalist-open-data.s3.amazonaws.com/photos/50360168/medium.jpg	1	0	0	0	29.50985424	-98.55008502	United States	Narnia femorata
32286752	9/4/2019	CC-BY-NC	https://www.inaturalist.org/observations/32286752	https://inaturalist-open-data.s3.amazonaws.com/photos/50624868/medium.jpg	1	0	0	0	33.231245	-117.1214	United States	Narnia femorata
32491979	9/10/2019	CC-BY-NC	https://www.inaturalist.org/observations/32491979	https://inaturalist-open-data.s3.amazonaws.com/photos/50965371/medium.jpeg	1	0	0	0	27.57696771	-99.43008976	United States	Narnia femorata
32790628	9/15/2019		https://www.inaturalist.org/observations/32790628	https://static.inaturalist.org/photos/51454759/medium.jpeg	1	0	0	0	32.30346709	-111.0061794	United States	Narnia femorata
32873185	9/10/2019	CC-BY-NC	https://www.inaturalist.org/observations/32873185	https://inaturalist-open-data.s3.amazonaws.com/photos/51591426/medium.jpg	1	0	0	0	33.04939916	-101.1057274	United States	Narnia femorata
32956660	9/18/2019	CC-BY-NC	https://www.inaturalist.org/observations/32956660	https://inaturalist-open-data.s3.amazonaws.com/photos/51725095/medium.jpg	1	0	0	0	30.06304167	-99.50633333	United States	Narnia femorata
33105700	9/10/2019	CC-BY-NC	https://www.inaturalist.org/observations/33105700	https://inaturalist-open-data.s3.amazonaws.com/photos/51967152/medium.jpg	1	0	0	0	33.00305321	-101.0823488	United States	Narnia femorata
33147250	9/10/2019	CC-BY-NC	https://www.inaturalist.org/observations/33147250	https://inaturalist-open-data.s3.amazonaws.com/photos/52036499/medium.jpg	1	0	0	0	33.11449141	-101.1663756	United States	Narnia femorata
33211054	9/22/2019		https://www.inaturalist.org/observations/33211054	https://static.inaturalist.org/photos/52141674/medium.jpg	1	0	0	0	29.4572727	-98.45756558	United States	Narnia femorata
33225845	9/22/2019	CC-BY-NC	https://www.inaturalist.org/observations/33225845	https://inaturalist-open-data.s3.amazonaws.com/photos/52166578/medium.jpeg	1	0	0	0	30.83724964	-97.30533195	United States	Narnia femorata
33290045	9/23/2019	CC-BY-NC	https://www.inaturalist.org/observations/33290045	https://inaturalist-open-data.s3.amazonaws.com/photos/52275749/medium.jpg	1	0	0	0	33.53775833	-117.5541917	United States	Narnia femorata
33293602	9/23/2019	CC-BY-NC	https://www.inaturalist.org/observations/33293602	https://inaturalist-open-data.s3.amazonaws.com/photos/52282147/medium.jpg	1	0	0	0	33.05254603	-117.2804841	United States	Narnia femorata
33293643	9/23/2019	CC-BY-NC	https://www.inaturalist.org/observations/33293643	https://inaturalist-open-data.s3.amazonaws.com/photos/52282283/medium.jpg	1	0	0	0	33.05256585	-117.2805347	United States	Narnia femorata
33295956	9/23/2019	CC-BY-NC	https://www.inaturalist.org/observations/33295956	https://inaturalist-open-data.s3.amazonaws.com/photos/52286509/medium.jpg	1	0	0	0	33.05237583	-117.2806003	United States	Narnia femorata
33510481	9/25/2019		https://www.inaturalist.org/observations/33510481	https://static.inaturalist.org/photos/52635917/medium.jpeg	1	0	0	0	34.20117004	-118.2125309	United States	Narnia femorata
33557266	9/28/2019		https://www.inaturalist.org/observations/33557266	https://static.inaturalist.org/photos/52712385/medium.jpg	1	0	0	0	32.28676667	-100.7911617	United States	Narnia femorata
33557469	9/28/2019		https://www.inaturalist.org/observations/33557469	https://static.inaturalist.org/photos/52712779/medium.jpg	1	0	0	0	32.28671667	-100.7916333	United States	Narnia femorata
33633278	9/29/2019	CC-BY-NC	https://www.inaturalist.org/observations/33633278	https://inaturalist-open-data.s3.amazonaws.com/photos/52843904/medium.jpg	1	0	0	0	33.539963	-101.89526	United States	Narnia femorata
33825485	10/3/2019	CC-BY-NC	https://www.inaturalist.org/observations/33825485	https://inaturalist-open-data.s3.amazonaws.com/photos/53168749/medium.jpg	1	0	0	0	33.05252901	-117.2804475	United States	Narnia femorata
34149369	10/8/2019		https://www.inaturalist.org/observations/34149369	https://static.inaturalist.org/photos/53707581/medium.jpeg	1	0	0	0	32.79430389	-117.1327591	United States	Narnia femorata
34610768	9/29/2019		https://www.inaturalist.org/observations/34610768	https://static.inaturalist.org/photos/54487287/medium.jpeg	1	0	0	0	32.84303333	-117.2130194	United States	Narnia femorata
34982663	10/27/2019	CC-BY-NC	https://www.inaturalist.org/observations/34982663	https://inaturalist-open-data.s3.amazonaws.com/photos/55126864/medium.jpg	1	0	0	0	32.44079379	-99.69739401	United States	Narnia femorata
35092916	10/18/2019	CC-BY-NC	https://www.inaturalist.org/observations/35092916	https://inaturalist-open-data.s3.amazonaws.com/photos/55315706/medium.jpeg	1	0	0	0	30.23364823	-97.64540956	United States	Narnia femorata
35177673	11/1/2019		https://www.inaturalist.org/observations/35177673	https://static.inaturalist.org/photos/55441223/medium.jpg	1	0	0	0	34.17748462	-118.097155	United States	Narnia femorata
36026643	10/7/2019	CC0	https://www.inaturalist.org/observations/36026643	https://inaturalist-open-data.s3.amazonaws.com/photos/56894445/medium.jpg	1	0	0	0	31.3782559	-100.4133839	United States	Narnia femorata
36028271	8/14/2014	CC0	https://www.inaturalist.org/observations/36028271	https://inaturalist-open-data.s3.amazonaws.com/photos/56897664/medium.jpg	1	0	0	0	32.28431667	-111.1662	United States	Narnia femorata
36537906	10/6/2019	CC0	https://www.inaturalist.org/observations/36537906	https://inaturalist-open-data.s3.amazonaws.com/photos/57769909/medium.jpg	1	0	0	0	31.3782559	-100.4133839	United States	Narnia femorata
38337281	1/30/2020	CC-BY-NC	https://www.inaturalist.org/observations/38337281	https://inaturalist-open-data.s3.amazonaws.com/photos/60914504/medium.jpg	1	0	0	0	23.641781	-109.925343	Mexico	Narnia femorata
39071895	2/22/2020		https://www.inaturalist.org/observations/39071895	https://static.inaturalist.org/photos/61997667/medium.jpg	1	0	0	0	33.710575	-117.6186967	United States	Narnia femorata
39442870	3/1/2020	CC-BY-NC	https://www.inaturalist.org/observations/39442870	https://inaturalist-open-data.s3.amazonaws.com/photos/62579772/medium.jpeg	1	0	0	0	32.23012667	-111.3384217	United States	Narnia femorata
39819937	3/9/2020	CC-BY-SA	https://www.inaturalist.org/observations/39819937	https://static.inaturalist.org/photos/63229797/medium.jpeg	1	0	0	0	33.377425	-111.5959179	United States	Narnia femorata
39887538	3/11/2020		https://www.inaturalist.org/observations/39887538	https://static.inaturalist.org/photos/63328263/medium.jpg	1	0	0	0	29.624555	-98.58443333	United States	Narnia femorata
40940192	3/24/2020	CC-BY-NC	https://www.inaturalist.org/observations/40940192	https://inaturalist-open-data.s3.amazonaws.com/photos/64909734/medium.jpg	1	0	0	0	27.57613333	-99.43189167	United States	Narnia femorata
41405684	4/4/2020	CC-BY-NC	https://www.inaturalist.org/observations/41405684	https://inaturalist-open-data.s3.amazonaws.com/photos/65681223/medium.jpeg	1	0	0	0	33.7685666	-116.5287983	United States	Narnia femorata
41420148	4/4/2020	CC-BY	https://www.inaturalist.org/observations/41420148	https://inaturalist-open-data.s3.amazonaws.com/photos/65705230/medium.jpeg	1	0	0	0	31.76226931	-110.85001	United States	Narnia femorata
41958610	4/11/2020	CC-BY-NC	https://www.inaturalist.org/observations/41958610	https://inaturalist-open-data.s3.amazonaws.com/photos/66586905/medium.jpg	1	0	0	0	29.08053436	-110.998664	Mexico	Narnia femorata
42523956	4/18/2020	CC-BY-NC	https://www.inaturalist.org/observations/42523956	https://inaturalist-open-data.s3.amazonaws.com/photos/67522340/medium.jpg	1	0	0	0	29.900555	-97.94783833	United States	Narnia femorata
42604544	4/19/2020	CC-BY-NC	https://www.inaturalist.org/observations/42604544	https://inaturalist-open-data.s3.amazonaws.com/photos/67650930/medium.jpeg	1	0	0	0	32.76383803	-117.0687305	United States	Narnia femorata
42729213	4/20/2020	CC-BY	https://www.inaturalist.org/observations/42729213	https://inaturalist-open-data.s3.amazonaws.com/photos/67858140/medium.jpg	1	0	0	0	33.14802161	-98.99365184	United States	Narnia femorata
42729857	8/30/2008	CC-BY	https://www.inaturalist.org/observations/42729857	https://inaturalist-open-data.s3.amazonaws.com/photos/67859340/medium.jpeg	1	0	0	0	19.36940603	-96.70460179	Mexico	Narnia femorata
42792985	4/20/2020	CC-BY-NC	https://www.inaturalist.org/observations/42792985	https://inaturalist-open-data.s3.amazonaws.com/photos/67957460/medium.jpg	1	0	0	0	32.22933667	-110.65235	United States	Narnia femorata
43019115	4/23/2020		https://www.inaturalist.org/observations/43019115	https://static.inaturalist.org/photos/68306306/medium.jpg	1	0	0	0	32.816925	-116.7656033	United States	Narnia femorata
43124195	4/24/2020	CC-BY-NC	https://www.inaturalist.org/observations/43124195	https://inaturalist-open-data.s3.amazonaws.com/photos/68458552/medium.jpeg	1	0	0	0	32.18102539	-111.1499576	United States	Narnia femorata
43142433	4/23/2020		https://www.inaturalist.org/observations/43142433	https://static.inaturalist.org/photos/68485410/medium.jpg	1	0	0	0	32.25229167	-97.68628667	United States	Narnia femorata
43502250	4/24/2020	CC-BY-NC	https://www.inaturalist.org/observations/43502250	https://inaturalist-open-data.s3.amazonaws.com/photos/69018340/medium.jpeg	1	0	0	0	26.17677911	-98.22996578	United States	Narnia femorata
43748767	4/25/2020	CC-BY-NC	https://www.inaturalist.org/observations/43748767	https://inaturalist-open-data.s3.amazonaws.com/photos/69389130/medium.jpg	1	0	0	0	29.69571078	-99.40234515	United States	Narnia femorata
44325301	4/29/2020		https://www.inaturalist.org/observations/44325301	https://static.inaturalist.org/photos/70316106/medium.jpg	1	0	0	0	33.89290714	-117.2001589	United States	Narnia femorata
44607440	5/2/2020	CC-BY-NC	https://www.inaturalist.org/observations/44607440	https://inaturalist-open-data.s3.amazonaws.com/photos/70721068/medium.jpeg	1	0	0	0	33.28276732	-111.8415814	United States	Narnia femorata
44775552	5/2/2020	CC-BY-NC	https://www.inaturalist.org/observations/44775552	https://inaturalist-open-data.s3.amazonaws.com/photos/70981741/medium.jpeg	1	0	0	0	33.47569856	-101.8375187	United States	Narnia femorata
45305809	4/27/2020	CC-BY-NC	https://www.inaturalist.org/observations/45305809	https://inaturalist-open-data.s3.amazonaws.com/photos/71835180/medium.jpeg	1	0	0	0	33.95191808	-117.264218	United States	Narnia femorata
45848287	5/13/2020	CC-BY-NC	https://www.inaturalist.org/observations/45848287	https://inaturalist-open-data.s3.amazonaws.com/photos/72717061/medium.jpg	1	0	0	0	33.95193	-117.2641917	United States	Narnia femorata
46031474	5/6/2020	CC-BY-NC	https://www.inaturalist.org/observations/46031474	https://static.inaturalist.org/photos/73006896/medium.jpg	1	0	0	0	30.73038	-98.37151333	United States	Narnia femorata
46092842	6/5/2018	CC-BY-NC	https://www.inaturalist.org/observations/46092842	https://inaturalist-open-data.s3.amazonaws.com/photos/73104817/medium.jpg	1	0	0	0	29.6923042	-98.44515843	United States	Narnia femorata
46453257	9/7/2019		https://www.inaturalist.org/observations/46453257	https://static.inaturalist.org/photos/73679159/medium.jpeg	1	0	0	0	31.88736667	-102.3313667	United States	Narnia femorata
47077318	4/26/2020	CC-BY-NC	https://www.inaturalist.org/observations/47077318	https://inaturalist-open-data.s3.amazonaws.com/photos/74663759/medium.jpg	1	0	0	0	32.22050833	-110.9515617	United States	Narnia femorata
47324681	5/25/2020		https://www.inaturalist.org/observations/47324681	https://static.inaturalist.org/photos/75053921/medium.jpg	1	0	0	0	33.58197311	-105.1788668	United States	Narnia femorata
47352703	5/25/2020	CC-BY	https://www.inaturalist.org/observations/47352703	https://inaturalist-open-data.s3.amazonaws.com/photos/75098521/medium.jpeg	1	0	0	0	33.74745043	-111.4487253	United States	Narnia femorata
47656634	5/28/2020		https://www.inaturalist.org/observations/47656634	https://static.inaturalist.org/photos/75590881/medium.jpg	1	0	0	0	33.56202167	-117.6420533	United States	Narnia femorata
47707358	5/28/2020		https://www.inaturalist.org/observations/47707358	https://static.inaturalist.org/photos/75677047/medium.jpg	1	0	0	0	34.20031167	-118.213325	United States	Narnia femorata
47905779	5/30/2020	CC-BY-NC-SA	https://www.inaturalist.org/observations/47905779	https://inaturalist-open-data.s3.amazonaws.com/photos/75991309/medium.jpg	1	0	0	0	34.20027167	-118.2131583	United States	Narnia femorata
48008209	5/31/2020		https://www.inaturalist.org/observations/48008209	https://static.inaturalist.org/photos/76154826/medium.jpeg	1	0	0	0	35.10354444	-106.5004083	United States	Narnia femorata
48008526	5/31/2020	CC-BY	https://www.inaturalist.org/observations/48008526	https://inaturalist-open-data.s3.amazonaws.com/photos/76155295/medium.jpg	1	0	0	0	30.2338575	-97.64943615	United States	Narnia femorata
48373436	6/3/2020	CC-BY	https://www.inaturalist.org/observations/48373436	https://inaturalist-open-data.s3.amazonaws.com/photos/76749832/medium.jpeg	1	0	0	0	32.82357156	-117.0769156	United States	Narnia femorata
48411367	6/2/2020	CC-BY-NC	https://www.inaturalist.org/observations/48411367	https://inaturalist-open-data.s3.amazonaws.com/photos/76814907/medium.jpg	1	0	0	0	32.72228667	-117.1226417	United States	Narnia femorata
49399047	6/12/2020	CC-BY-NC	https://www.inaturalist.org/observations/49399047	https://inaturalist-open-data.s3.amazonaws.com/photos/78419621/medium.jpeg	1	0	0	0	19.18346459	-96.5390861	Mexico	Narnia femorata
49784417	4/22/2019	CC-BY-NC	https://www.inaturalist.org/observations/49784417	https://inaturalist-open-data.s3.amazonaws.com/photos/79038043/medium.jpg	1	0	0	0	29.68933525	-98.44584759	United States	Narnia femorata
49975793	6/17/2020	CC-BY-NC	https://www.inaturalist.org/observations/49975793	https://inaturalist-open-data.s3.amazonaws.com/photos/79376477/medium.jpeg	1	0	0	0	33.48130731	-105.4844822	United States	Narnia femorata
50001487	6/17/2020	CC-BY	https://www.inaturalist.org/observations/50001487	https://inaturalist-open-data.s3.amazonaws.com/photos/79389960/medium.jpg	1	0	0	0	32.25628583	-104.7154829	United States	Narnia femorata
50498494	6/21/2020	CC-BY-NC	https://www.inaturalist.org/observations/50498494	https://inaturalist-open-data.s3.amazonaws.com/photos/80182781/medium.jpeg	1	0	0	0	33.00444444	-117.2669444	United States	Narnia femorata
50746549	6/23/2020	CC-BY-NC	https://www.inaturalist.org/observations/50746549	https://inaturalist-open-data.s3.amazonaws.com/photos/80600781/medium.jpg	1	0	0	0	34.63160583	-113.1133206	United States	Narnia femorata
50827437	6/24/2020	CC-BY-NC	https://www.inaturalist.org/observations/50827437	https://inaturalist-open-data.s3.amazonaws.com/photos/80728151/medium.jpeg	1	0	0	0	32.91312714	-117.1046439	United States	Narnia femorata
50828564	6/24/2020	CC-BY-NC	https://www.inaturalist.org/observations/50828564	https://inaturalist-open-data.s3.amazonaws.com/photos/80730004/medium.jpg	1	0	0	0	33.0511555	-117.2797083	United States	Narnia femorata
51140175	6/27/2020	CC-BY-NC	https://www.inaturalist.org/observations/51140175	https://inaturalist-open-data.s3.amazonaws.com/photos/81235299/medium.jpg	1	0	0	0	34.1581834	-118.1101834	United States	Narnia femorata
51160463	6/27/2020		https://www.inaturalist.org/observations/51160463	https://static.inaturalist.org/photos/81268217/medium.jpg	1	0	0	0	33.63620833	-117.6603783	United States	Narnia femorata
51176024	6/27/2020	CC-BY	https://www.inaturalist.org/observations/51176024	https://inaturalist-open-data.s3.amazonaws.com/photos/81292771/medium.jpeg	1	0	0	0	32.8209845	-117.0846457	United States	Narnia femorata
51951139	7/4/2020	CC-BY-ND	https://www.inaturalist.org/observations/51951139	https://inaturalist-open-data.s3.amazonaws.com/photos/82564465/medium.jpg	1	0	0	0	32.81366667	-117.2368383	United States	Narnia femorata
52084040	7/5/2020		https://www.inaturalist.org/observations/52084040	https://static.inaturalist.org/photos/82776312/medium.jpg	1	0	0	0	31.86348333	-106.4677967	United States	Narnia femorata
52579640	7/8/2020	CC-BY-NC	https://www.inaturalist.org/observations/52579640	https://inaturalist-open-data.s3.amazonaws.com/photos/83592714/medium.jpg	1	0	0	0	30.60007833	-103.8934383	United States	Narnia femorata
52613673	7/10/2020		https://www.inaturalist.org/observations/52613673	https://static.inaturalist.org/photos/83647902/medium.jpg	1	0	0	0	26.22338333	-97.52113333	United States	Narnia femorata
52736194	7/10/2020	CC-BY-NC	https://www.inaturalist.org/observations/52736194	https://inaturalist-open-data.s3.amazonaws.com/photos/83851019/medium.png	1	0	0	0	33.0087902	-117.2468558	United States	Narnia femorata
53087730	7/13/2020	CC-BY-NC	https://www.inaturalist.org/observations/53087730	https://inaturalist-open-data.s3.amazonaws.com/photos/84420564/medium.png	1	0	0	0	33.01292652	-117.249399	United States	Narnia femorata
53177663	7/15/2020		https://www.inaturalist.org/observations/53177663	https://static.inaturalist.org/photos/84565132/medium.jpeg	1	0	0	0	18.31876797	-99.521895	Mexico	Narnia femorata
53278845	7/16/2020		https://www.inaturalist.org/observations/53278845	https://static.inaturalist.org/photos/84730558/medium.jpg	1	0	0	0	32.82920192	-96.82008758	United States	Narnia femorata
53435860	7/17/2020	CC-BY-NC	https://www.inaturalist.org/observations/53435860	https://inaturalist-open-data.s3.amazonaws.com/photos/84989917/medium.jpg	1	0	0	0	35.09577805	-106.662983	United States	Narnia femorata
53620577	7/19/2020	CC-BY-NC	https://www.inaturalist.org/observations/53620577	https://inaturalist-open-data.s3.amazonaws.com/photos/85289630/medium.jpeg	1	0	0	0	33.91230924	-98.50938898	United States	Narnia femorata
53663413	6/27/2020	CC-BY-NC	https://www.inaturalist.org/observations/53663413	https://inaturalist-open-data.s3.amazonaws.com/photos/85359390/medium.jpeg	1	0	0	0	32.821126	-117.0849244	United States	Narnia femorata
53692966	7/19/2020		https://www.inaturalist.org/observations/53692966	https://static.inaturalist.org/photos/85409007/medium.jpeg	1	0	0	0	27.61215144	-99.54986002	United States	Narnia femorata
53738000	7/20/2020	CC-BY-NC	https://www.inaturalist.org/observations/53738000	https://inaturalist-open-data.s3.amazonaws.com/photos/85481465/medium.jpeg	1	0	0	0	29.56521298	-98.57636467	United States	Narnia femorata
53757537	7/20/2020	CC-BY-NC	https://www.inaturalist.org/observations/53757537	https://inaturalist-open-data.s3.amazonaws.com/photos/85512449/medium.jpeg	1	0	0	0	29.675695	-98.34485639	United States	Narnia femorata
53784113	7/20/2020	CC-BY-NC	https://www.inaturalist.org/observations/53784113	https://inaturalist-open-data.s3.amazonaws.com/photos/85555138/medium.jpeg	1	0	0	0	29.67572139	-98.34484306	United States	Narnia femorata
53898618	7/21/2020		https://www.inaturalist.org/observations/53898618	https://static.inaturalist.org/photos/85739107/medium.jpg	1	0	0	0	34.0662	-118.4401083	United States	Narnia femorata
53979141	7/22/2020		https://www.inaturalist.org/observations/53979141	https://static.inaturalist.org/photos/85867514/medium.jpeg	1	0	0	0	29.69651847	-99.23899765	United States	Narnia femorata
54105461	7/19/2020		https://www.inaturalist.org/observations/54105461	https://inaturalist-open-data.s3.amazonaws.com/photos/86073096/medium.jpeg	1	0	0	0	23.48918571	-104.084616	Mexico	Narnia femorata
54115288	7/18/2020		https://www.inaturalist.org/observations/54115288	https://static.inaturalist.org/photos/86089975/medium.jpeg	1	0	0	0	32.45076064	-117.0547084	Mexico	Narnia femorata
54232992	7/20/2020	CC-BY-NC	https://www.inaturalist.org/observations/54232992	https://inaturalist-open-data.s3.amazonaws.com/photos/86285645/medium.jpg	1	0	0	0	32.94040333	-117.1444472	United States	Narnia femorata
54242483	7/24/2020		https://www.inaturalist.org/observations/54242483	https://static.inaturalist.org/photos/86301917/medium.jpg	1	0	0	0	33.74371667	-117.6677867	United States	Narnia femorata
54480637	6/25/2020	CC-BY-NC	https://www.inaturalist.org/observations/54480637	https://inaturalist-open-data.s3.amazonaws.com/photos/86682066/medium.jpg	1	0	0	0	33.539963	-101.89526	United States	Narnia femorata
54532213	7/27/2020	CC-BY-NC	https://www.inaturalist.org/observations/54532213	https://inaturalist-open-data.s3.amazonaws.com/photos/86775054/medium.jpg	1	0	0	0	29.88345977	-98.6153966	United States	Narnia femorata
54984413	7/30/2020		https://www.inaturalist.org/observations/54984413	https://static.inaturalist.org/photos/87521958/medium.jpg	1	0	0	0	32.84497484	-109.739357	United States	Narnia femorata
55002505	7/31/2020		https://www.inaturalist.org/observations/55002505	https://static.inaturalist.org/photos/87553454/medium.jpg	1	0	0	0	29.85456333	-98.73490333	United States	Narnia femorata
55190099	8/2/2020	CC-BY	https://www.inaturalist.org/observations/55190099	https://inaturalist-open-data.s3.amazonaws.com/photos/87861171/medium.jpeg	1	0	0	0	30.23229459	-97.65282461	United States	Narnia femorata
55205115	8/2/2020		https://www.inaturalist.org/observations/55205115	https://static.inaturalist.org/photos/87887344/medium.jpg	1	0	0	0	29.89621682	-97.95470912	United States	Narnia femorata
55660988	8/6/2020	CC-BY-NC	https://www.inaturalist.org/observations/55660988	https://inaturalist-open-data.s3.amazonaws.com/photos/88648042/medium.jpg	1	0	0	0	29.89541667	-97.95220833	United States	Narnia femorata
55807377	8/7/2020	CC-BY-NC	https://www.inaturalist.org/observations/55807377	https://inaturalist-open-data.s3.amazonaws.com/photos/88888428/medium.jpg	1	0	0	0	32.21758333	-110.6845167	United States	Narnia femorata
55987706	8/3/2020	CC-BY	https://www.inaturalist.org/observations/55987706	https://inaturalist-open-data.s3.amazonaws.com/photos/89185796/medium.jpeg	1	0	0	0	30.26932222	-100.5623417	United States	Narnia femorata
56134006	8/11/2020	CC-BY-NC	https://www.inaturalist.org/observations/56134006	https://inaturalist-open-data.s3.amazonaws.com/photos/89438511/medium.jpg	1	0	0	0	32.3233	-110.9717167	United States	Narnia femorata
56217231	8/11/2020	CC0	https://www.inaturalist.org/observations/56217231	https://inaturalist-open-data.s3.amazonaws.com/photos/89572756/medium.jpg	1	0	0	0	30.35744667	-97.72316667	United States	Narnia femorata
56396625	8/5/2020	CC-BY-NC	https://www.inaturalist.org/observations/56396625	https://inaturalist-open-data.s3.amazonaws.com/photos/89873235/medium.jpeg	1	0	0	0	30.3337022	-98.1223129	United States	Narnia femorata
56604589	8/15/2020	CC-BY-NC	https://www.inaturalist.org/observations/56604589	https://inaturalist-open-data.s3.amazonaws.com/photos/90218179/medium.jpeg	1	0	0	0	29.89864344	-98.2910589	United States	Narnia femorata
57170094	8/13/2020	CC-BY-NC	https://www.inaturalist.org/observations/57170094	https://inaturalist-open-data.s3.amazonaws.com/photos/91164728/medium.jpg	1	0	0	0	33.539963	-101.89526	United States	Narnia femorata
57170095	8/13/2020	CC-BY-NC	https://www.inaturalist.org/observations/57170095	https://inaturalist-open-data.s3.amazonaws.com/photos/91164815/medium.jpg	1	0	0	0	33.539963	-101.89526	United States	Narnia femorata
57718419	5/28/2020	CC-BY-NC	https://www.inaturalist.org/observations/57718419	https://inaturalist-open-data.s3.amazonaws.com/photos/92093167/medium.jpg	1	0	0	0	34.11190327	-119.0875923	United States	Narnia femorata
57746169	8/27/2020		https://www.inaturalist.org/observations/57746169	https://static.inaturalist.org/photos/92138877/medium.jpeg	1	0	0	0	34.1196226	-118.0271924	United States	Narnia femorata
57894644	8/21/2020	CC-BY-NC	https://www.inaturalist.org/observations/57894644	https://inaturalist-open-data.s3.amazonaws.com/photos/92381964/medium.jpg	1	0	0	0	33.539963	-101.89526	United States	Narnia femorata
57924219	8/29/2020	CC-BY-NC	https://www.inaturalist.org/observations/57924219	https://inaturalist-open-data.s3.amazonaws.com/photos/92437196/medium.jpeg	1	0	0	0	29.553432	-98.44113569	United States	Narnia femorata
57924466	8/29/2020		https://www.inaturalist.org/observations/57924466	https://static.inaturalist.org/photos/92437585/medium.jpeg	1	0	0	0	29.553411	-98.44111997	United States	Narnia femorata
58037370	8/29/2020	CC-BY	https://www.inaturalist.org/observations/58037370	https://inaturalist-open-data.s3.amazonaws.com/photos/92624599/medium.jpg	1	0	0	0	32.33671197	-99.73134322	United States	Narnia femorata
58331740	9/1/2020	CC0	https://www.inaturalist.org/observations/58331740	https://inaturalist-open-data.s3.amazonaws.com/photos/93117882/medium.jpeg	1	0	0	0	32.67445749	-117.2397131	United States	Narnia femorata
58468102	8/28/2020	CC-BY-NC	https://www.inaturalist.org/observations/58468102	https://inaturalist-open-data.s3.amazonaws.com/photos/93348844/medium.jpg	1	0	0	0	34.20152613	-118.1238888	United States	Narnia femorata
58554224	9/4/2020	CC0	https://www.inaturalist.org/observations/58554224	https://inaturalist-open-data.s3.amazonaws.com/photos/93491857/medium.jpg	1	0	0	0	30.19955	-97.86890333	United States	Narnia femorata
58652881	9/5/2020	CC-BY-NC	https://www.inaturalist.org/observations/58652881	https://inaturalist-open-data.s3.amazonaws.com/photos/93656242/medium.jpg	1	0	0	0	31.05363883	-97.489105	United States	Narnia femorata
58955796	9/8/2020	CC-BY-NC	https://www.inaturalist.org/observations/58955796	https://inaturalist-open-data.s3.amazonaws.com/photos/94159835/medium.jpg	1	0	0	0	30.56135904	-97.76530045	United States	Narnia femorata
58956379	9/8/2020	CC-BY-NC	https://www.inaturalist.org/observations/58956379	https://inaturalist-open-data.s3.amazonaws.com/photos/94160625/medium.jpg	1	0	0	0	30.56135501	-97.76531277	United States	Narnia femorata
59168006	9/9/2020	CC-BY-NC	https://www.inaturalist.org/observations/59168006	https://static.inaturalist.org/photos/94521918/medium.jpg	1	0	0	0	32.675108	-117.239628	United States	Narnia femorata
59296189	9/9/2020	CC-BY-NC	https://www.inaturalist.org/observations/59296189	https://inaturalist-open-data.s3.amazonaws.com/photos/94736308/medium.jpeg	1	0	0	0	32.67445515	-117.2396851	United States	Narnia femorata
59326295	9/12/2020		https://www.inaturalist.org/observations/59326295	https://static.inaturalist.org/photos/94784945/medium.jpg	1	0	0	0	33.53160264	-117.55256	United States	Narnia femorata
59648940	9/2/2020	CC-BY-NC	https://www.inaturalist.org/observations/59648940	https://static.inaturalist.org/photos/95323603/medium.jpg	1	0	0	0				Narnia femorata
59692981	9/15/2020	CC-BY-NC	https://www.inaturalist.org/observations/59692981	https://inaturalist-open-data.s3.amazonaws.com/photos/95394329/medium.jpeg	1	0	0	0	29.88376593	-97.97758967	United States	Narnia femorata
60664218	9/24/2020	CC-BY-NC	https://www.inaturalist.org/observations/60664218	https://inaturalist-open-data.s3.amazonaws.com/photos/97018070/medium.jpg	1	0	0	0	30.161051	-97.840519	United States	Narnia femorata
60868009	8/1/2020	CC-BY-NC	https://www.inaturalist.org/observations/60868009	https://inaturalist-open-data.s3.amazonaws.com/photos/97346093/medium.jpeg	1	0	0	0	21.93416368	-101.9322824	Mexico	Narnia femorata
60885136	8/5/2020	CC-BY-NC	https://www.inaturalist.org/observations/60885136	https://inaturalist-open-data.s3.amazonaws.com/photos/97374360/medium.jpeg	1	0	0	0	21.19314598	-100.5374654	Mexico	Narnia femorata
61033713	9/27/2020	CC-BY-NC	https://www.inaturalist.org/observations/61033713	https://inaturalist-open-data.s3.amazonaws.com/photos/97624834/medium.jpeg	1	0	0	0	29.66177806	-98.3362	United States	Narnia femorata
61318521	9/8/2020	CC-BY-NC	https://www.inaturalist.org/observations/61318521	https://inaturalist-open-data.s3.amazonaws.com/photos/98105965/medium.jpg	1	0	0	0	33.539963	-101.89526	United States	Narnia femorata
61435492	9/25/2019		https://www.inaturalist.org/observations/61435492	https://static.inaturalist.org/photos/98308475/medium.jpg	1	0	0	0	33.10247878	-116.9966293	United States	Narnia femorata
61771459	7/5/2009	CC-BY-NC	https://www.inaturalist.org/observations/61771459	https://static.inaturalist.org/photos/98816738/medium.jpg	1	0	0	0	33.82074933	-117.7738934	United States	Narnia femorata
61968636	10/5/2020	CC-BY-NC	https://www.inaturalist.org/observations/61968636	https://static.inaturalist.org/photos/99226464/medium.jpg	1	0	0	0	32.60936333	-96.99687167	United States	Narnia femorata
62067948	10/8/2020	CC-BY-NC	https://www.inaturalist.org/observations/62067948	https://inaturalist-open-data.s3.amazonaws.com/photos/99399494/medium.jpg	1	0	0	0	33.12836117	-96.869245	United States	Narnia femorata
62156354	10/9/2020	CC-BY-NC	https://www.inaturalist.org/observations/62156354	https://inaturalist-open-data.s3.amazonaws.com/photos/99551410/medium.jpg	1	0	0	0	33.12835833	-96.86911167	United States	Narnia femorata
62220575	10/10/2020		https://www.inaturalist.org/observations/62220575	https://static.inaturalist.org/photos/99662430/medium.jpg	1	0	0	0	32.82437833	-97.47066333	United States	Narnia femorata
62260025	10/6/2020	CC-BY-NC	https://www.inaturalist.org/observations/62260025	https://inaturalist-open-data.s3.amazonaws.com/photos/99727595/medium.jpg	1	0	0	0	33.539963	-101.89526	United States	Narnia femorata
62260028	10/6/2020	CC-BY-NC	https://www.inaturalist.org/observations/62260028	https://inaturalist-open-data.s3.amazonaws.com/photos/99727750/medium.jpg	1	0	0	0	33.539963	-101.89526	United States	Narnia femorata
62374628	10/11/2020	CC-BY-NC	https://www.inaturalist.org/observations/62374628	https://inaturalist-open-data.s3.amazonaws.com/photos/99929163/medium.jpg	1	0	0	0	31.04523333	-98.47532833	United States	Narnia femorata
62374757	10/11/2020	CC-BY-NC	https://www.inaturalist.org/observations/62374757	https://inaturalist-open-data.s3.amazonaws.com/photos/99929451/medium.jpg	1	0	0	0	31.04780833	-98.47238	United States	Narnia femorata
62728840	10/16/2020	CC-BY-NC	https://www.inaturalist.org/observations/62728840	https://inaturalist-open-data.s3.amazonaws.com/photos/100554885/medium.jpeg	1	0	0	0	16.70732383	-94.73438591	Mexico	Narnia femorata
63679689	10/23/2020	CC-BY-NC	https://www.inaturalist.org/observations/63679689	https://inaturalist-open-data.s3.amazonaws.com/photos/102242536/medium.jpeg	1	0	0	0	29.96656797	-100.792617	United States	Narnia femorata
64116930	11/3/2020		https://www.inaturalist.org/observations/64116930	https://static.inaturalist.org/photos/103028502/medium.jpeg	1	0	0	0	13.62290908	-87.65302654	Honduras	Narnia femorata
64693735	11/11/2020		https://www.inaturalist.org/observations/64693735	https://static.inaturalist.org/photos/104046558/medium.jpg	1	0	0	0	30.28963333	-97.70449167	United States	Narnia femorata
64813438	11/13/2020	CC-BY	https://www.inaturalist.org/observations/64813438	https://inaturalist-open-data.s3.amazonaws.com/photos/104260794/medium.jpg	1	0	0	0	30.54736667	-98.27642	United States	Narnia femorata
65035556	11/2/2020		https://www.inaturalist.org/observations/65035556	https://static.inaturalist.org/photos/104646174/medium.jpeg	1	0	0	0	18.53014804	-98.15978944	Mexico	Narnia femorata
65060202	11/16/2020	CC-BY-NC	https://www.inaturalist.org/observations/65060202	https://inaturalist-open-data.s3.amazonaws.com/photos/104690200/medium.jpg	1	0	0	0	20.13379114	-100.1508028	Mexico	Narnia femorata
65175862	11/12/2020		https://www.inaturalist.org/observations/65175862	https://static.inaturalist.org/photos/104864885/medium.jpg	1	0	0	0	33.60540333	-116.303825	United States	Narnia femorata
65654078	7/1/2009	CC-BY-NC	https://www.inaturalist.org/observations/65654078	https://static.inaturalist.org/photos/105707647/medium.jpeg	1	0	0	0	33.5947885	-117.7597502	United States	Narnia femorata
65656000	6/30/2007	CC-BY-NC	https://www.inaturalist.org/observations/65656000	https://static.inaturalist.org/photos/105711141/medium.jpeg	1	0	0	0	33.5669621	-117.7642137	United States	Narnia femorata
65765633	2/27/2020	CC-BY-NC	https://www.inaturalist.org/observations/65765633	https://inaturalist-open-data.s3.amazonaws.com/photos/105903705/medium.jpg	1	0	0	0	21.17289667	-101.6962867	Mexico	Narnia femorata
66432831	9/30/2020	CC-BY-NC	https://www.inaturalist.org/observations/66432831	https://inaturalist-open-data.s3.amazonaws.com/photos/107093483/medium.png	1	0	0	0	33.4380601	-117.0087877	United States	Narnia femorata
66530045	12/9/2020	CC-BY-NC	https://www.inaturalist.org/observations/66530045	https://inaturalist-open-data.s3.amazonaws.com/photos/107270133/medium.jpeg	1	0	0	0	22.07119551	-98.16836304	Mexico	Narnia femorata
66594149	10/11/2020	CC-BY-NC-ND	https://www.inaturalist.org/observations/66594149	https://inaturalist-open-data.s3.amazonaws.com/photos/107388822/medium.jpg	1	0	0	0	25.620595	-100.5043067	Mexico	Narnia femorata
66837403	8/16/2012	CC-BY-NC	https://www.inaturalist.org/observations/66837403	https://static.inaturalist.org/photos/107838447/medium.jpg	1	0	0	0	32.26432158	-111.1439108	United States	Narnia femorata
67146648	12/5/2010	CC-BY-NC	https://www.inaturalist.org/observations/67146648	https://inaturalist-open-data.s3.amazonaws.com/photos/108413439/medium.jpg	1	0	0	0	33.10936655	-112.0746565	United States	Narnia femorata
69101346	2/4/2021	CC-BY-NC	https://www.inaturalist.org/observations/69101346	https://inaturalist-open-data.s3.amazonaws.com/photos/112052794/medium.jpg	1	0	0	0	31.75563	-110.8869167	United States	Narnia femorata
71163156	3/13/2021	CC-BY-NC	https://www.inaturalist.org/observations/71163156	https://inaturalist-open-data.s3.amazonaws.com/photos/115816800/medium.jpg	1	0	0	0	33.10668744	-117.3888774	United States	Narnia femorata
71819220	3/22/2021	CC-BY-NC	https://www.inaturalist.org/observations/71819220	https://inaturalist-open-data.s3.amazonaws.com/photos/116991245/medium.jpg	1	0	0	0	29.62002359	-98.67672166	United States	Narnia femorata
72488506	3/30/2021	CC-BY-NC	https://www.inaturalist.org/observations/72488506	https://inaturalist-open-data.s3.amazonaws.com/photos/118192834/medium.jpeg	1	0	0	0	20.52214647	-100.3879425	Mexico	Narnia femorata
73818572	3/30/2021	CC-BY	https://www.inaturalist.org/observations/73818572	https://inaturalist-open-data.s3.amazonaws.com/photos/120570603/medium.jpg	1	0	0	0	32.99817181	-116.9410152	United States	Narnia femorata
74311520	4/17/2021		https://www.inaturalist.org/observations/74311520	https://static.inaturalist.org/photos/121435091/medium.jpeg	1	0	0	0	32.9268616	-117.2593911	United States	Narnia femorata
74479526	4/18/2021		https://www.inaturalist.org/observations/74479526	https://static.inaturalist.org/photos/121730815/medium.jpg	1	0	0	0	34.18733541	-118.121011	United States	Narnia femorata
74945387	4/22/2021		https://www.inaturalist.org/observations/74945387	https://static.inaturalist.org/photos/122552413/medium.jpg	1	0	0	0	34.26514529	-118.3449371	United States	Narnia femorata
75604571	4/18/2021		https://www.inaturalist.org/observations/75604571	https://static.inaturalist.org/photos/123705858/medium.jpeg	1	0	0	0	33.10250667	-116.9966067	United States	Narnia femorata
75604581	4/18/2021		https://www.inaturalist.org/observations/75604581	https://static.inaturalist.org/photos/123705978/medium.jpeg	1	0	0	0	33.10295627	-116.996543	United States	Narnia femorata
76021788	4/30/2021		https://www.inaturalist.org/observations/76021788	https://static.inaturalist.org/photos/124385819/medium.jpeg	1	0	0	0	35.09344167	-106.6821833	United States	Narnia femorata
76819982	5/2/2021	CC-BY-NC	https://www.inaturalist.org/observations/76819982	https://inaturalist-open-data.s3.amazonaws.com/photos/125641629/medium.jpg	1	0	0	0	30.24187098	-97.88657129	United States	Narnia femorata
76834418	5/2/2021	CC-BY-NC-SA	https://www.inaturalist.org/observations/76834418	https://inaturalist-open-data.s3.amazonaws.com/photos/125665522/medium.jpeg	1	0	0	0	28.56229878	-106.2923135	Mexico	Narnia femorata
77758414	5/6/2021	CC-BY-NC	https://www.inaturalist.org/observations/77758414	https://inaturalist-open-data.s3.amazonaws.com/photos/127194970/medium.jpg	1	0	0	0	34.11818586	-118.3397296	United States	Narnia femorata
77868268	4/30/2021	CC-BY	https://www.inaturalist.org/observations/77868268	https://static.inaturalist.org/photos/127382566/medium.jpeg	1	0	0	0	26.20388832	-98.26651444	United States	Narnia femorata
77912645	5/8/2021	CC-BY-NC	https://www.inaturalist.org/observations/77912645	https://inaturalist-open-data.s3.amazonaws.com/photos/127452861/medium.jpg	1	0	0	0	29.61999557	-98.67671262	United States	Narnia femorata
78068246	5/8/2021		https://www.inaturalist.org/observations/78068246	https://static.inaturalist.org/photos/127718845/medium.jpg	1	0	0	0	32.73630657	-117.1405723	United States	Narnia femorata
78666570	5/13/2021	CC-BY-NC	https://www.inaturalist.org/observations/78666570	https://inaturalist-open-data.s3.amazonaws.com/photos/128770723/medium.jpeg	1	0	0	0	33.9519559	-117.2640522	United States	Narnia femorata
79166402	5/17/2021	CC-BY-NC	https://www.inaturalist.org/observations/79166402	https://inaturalist-open-data.s3.amazonaws.com/photos/129640783/medium.jpg	1	0	0	0	32.2345703	-110.9468526	United States	Narnia femorata
80059378	5/23/2021	CC-BY-NC	https://www.inaturalist.org/observations/80059378	https://inaturalist-open-data.s3.amazonaws.com/photos/131180081/medium.jpeg	1	0	0	0	32.22172199	-110.6634269	United States	Narnia femorata
80762229	3/30/2013	CC-BY-NC	https://www.inaturalist.org/observations/80762229	https://inaturalist-open-data.s3.amazonaws.com/photos/132396190/medium.jpg	1	0	0	0	33.53430945	-112.0162504	United States	Narnia femorata
80973452	5/25/2021	CC-BY-NC	https://www.inaturalist.org/observations/80973452	https://inaturalist-open-data.s3.amazonaws.com/photos/132761481/medium.jpeg	1	0	0	0	32.67336734	-117.2401993	United States	Narnia femorata
82071585	6/5/2021		https://www.inaturalist.org/observations/82071585	https://static.inaturalist.org/photos/134666631/medium.jpg	1	0	0	0	34.26535107	-118.3449289	United States	Narnia femorata
82213139	6/1/2021	CC-BY-NC	https://www.inaturalist.org/observations/82213139	https://inaturalist-open-data.s3.amazonaws.com/photos/134915804/medium.jpg	1	0	0	0	29.89926448	-100.9858621	United States	Narnia femorata
82846498	6/11/2021	CC0	https://www.inaturalist.org/observations/82846498	https://inaturalist-open-data.s3.amazonaws.com/photos/136007652/medium.jpg	1	0	0	0	31.27574918	-98.61560461	United States	Narnia femorata
83008141	6/10/2021	CC-BY-NC	https://www.inaturalist.org/observations/83008141	https://inaturalist-open-data.s3.amazonaws.com/photos/136291507/medium.jpeg	1	0	0	0	32.79474722	-97.41629167	United States	Narnia femorata
83203863	6/12/2021	CC-BY-NC	https://www.inaturalist.org/observations/83203863	https://inaturalist-open-data.s3.amazonaws.com/photos/136627358/medium.jpeg	1	0	0	0	31.27918493	-98.61095765	United States	Narnia femorata
83321826	6/12/2021	CC-BY-NC	https://www.inaturalist.org/observations/83321826	https://inaturalist-open-data.s3.amazonaws.com/photos/136833506/medium.jpeg	1	0	0	0	31.27763356	-98.61422033	United States	Narnia femorata
83476821	9/12/2020	CC-BY-NC	https://www.inaturalist.org/observations/83476821	https://inaturalist-open-data.s3.amazonaws.com/photos/137104383/medium.jpg	1	0	0	0	22.07159637	-101.2990283	Mexico	Narnia femorata
83476836	9/12/2020	CC-BY-NC	https://www.inaturalist.org/observations/83476836	https://inaturalist-open-data.s3.amazonaws.com/photos/137104403/medium.jpg	1	0	0	0	22.07159637	-101.2990283	Mexico	Narnia femorata
83886378	6/20/2021	CC-BY-NC	https://www.inaturalist.org/observations/83886378	https://inaturalist-open-data.s3.amazonaws.com/photos/137811267/medium.jpeg	1	0	0	0	30.60831667	-97.80121333	United States	Narnia femorata
84224951	6/23/2021	CC-BY-NC	https://www.inaturalist.org/observations/84224951	https://inaturalist-open-data.s3.amazonaws.com/photos/138407346/medium.jpg	1	0	0	0	33.95163	-117.264105	United States	Narnia femorata
84232779	6/23/2021	CC-BY-NC	https://www.inaturalist.org/observations/84232779	https://inaturalist-open-data.s3.amazonaws.com/photos/138420805/medium.jpeg	1	0	0	0	33.9519559	-117.2640522	United States	Narnia femorata
84876823	6/26/2021	CC-BY-NC	https://www.inaturalist.org/observations/84876823	https://inaturalist-open-data.s3.amazonaws.com/photos/139555593/medium.jpeg	1	0	0	0	34.10243301	-118.7082083	United States	Narnia femorata
85034929	6/29/2021	CC-BY-NC	https://www.inaturalist.org/observations/85034929	https://inaturalist-open-data.s3.amazonaws.com/photos/139843968/medium.jpeg	1	0	0	0	31.52967113	-110.2612842	United States	Narnia femorata
85158508	6/30/2021	CC-BY-NC	https://www.inaturalist.org/observations/85158508	https://inaturalist-open-data.s3.amazonaws.com/photos/140068964/medium.jpg	1	0	0	0	32.23743451	-110.9486121	United States	Narnia femorata
85569428	7/3/2021	CC-BY-NC	https://www.inaturalist.org/observations/85569428	https://inaturalist-open-data.s3.amazonaws.com/photos/140811288/medium.jpeg	1	0	0	0	15.672342	-96.58696797	Mexico	Narnia femorata
85782746	7/5/2021	CC-BY-NC	https://www.inaturalist.org/observations/85782746	https://inaturalist-open-data.s3.amazonaws.com/photos/141200603/medium.jpg	1	0	0	0	32.84732094	-97.47604751	United States	Narnia femorata
86460294	7/10/2021	CC-BY-NC	https://www.inaturalist.org/observations/86460294	https://inaturalist-open-data.s3.amazonaws.com/photos/142434045/medium.jpg	1	0	0	0	29.62532833	-98.58213833	United States	Narnia femorata
86651386	7/11/2021	CC-BY-NC	https://www.inaturalist.org/observations/86651386	https://inaturalist-open-data.s3.amazonaws.com/photos/142784305/medium.jpeg	1	0	0	0	20.96775634	-97.35459901	Mexico	Narnia femorata
86763925	7/12/2021	CC-BY-NC	https://www.inaturalist.org/observations/86763925	https://inaturalist-open-data.s3.amazonaws.com/photos/142988391/medium.jpg	1	0	0	0	29.618375	-98.58000833	United States	Narnia femorata
87176621	7/15/2021	CC-BY	https://www.inaturalist.org/observations/87176621	https://inaturalist-open-data.s3.amazonaws.com/photos/143683965/medium.jpeg	1	0	0	0	23.299	-106.443	Mexico	Narnia femorata
87199095	7/15/2021	CC-BY-NC	https://www.inaturalist.org/observations/87199095	https://inaturalist-open-data.s3.amazonaws.com/photos/143724800/medium.jpg	1	0	0	0	29.63864667	-98.63788667	United States	Narnia femorata
87878275	7/19/2021	CC-BY-NC	https://www.inaturalist.org/observations/87878275	https://inaturalist-open-data.s3.amazonaws.com/photos/144932592/medium.jpg	1	0	0	0	32.22523	-110.6854033	United States	Narnia femorata
88305627	7/23/2021	CC-BY-NC	https://www.inaturalist.org/observations/88305627	https://inaturalist-open-data.s3.amazonaws.com/photos/145681239/medium.jpeg	1	0	0	0	34.177461	-118.09818	United States	Narnia femorata
88502363	7/23/2021	CC-BY-NC	https://www.inaturalist.org/observations/88502363	https://inaturalist-open-data.s3.amazonaws.com/photos/146032173/medium.png	1	0	0	0	32.73692222	-117.1575917	United States	Narnia femorata
88593349	7/25/2021	CC-BY-NC	https://www.inaturalist.org/observations/88593349	https://inaturalist-open-data.s3.amazonaws.com/photos/146187724/medium.jpg	1	0	0	0	29.2612342	-98.57695182	United States	Narnia femorata
88760735	7/2/2021		https://www.inaturalist.org/observations/88760735	https://static.inaturalist.org/photos/146491820/medium.jpg	1	0	0	0	32.73486667	-117.1642528	United States	Narnia femorata
88963426	7/28/2021		https://www.inaturalist.org/observations/88963426	https://static.inaturalist.org/photos/190532779/medium.jpg	1	0	0	0	32.67441189	-117.2396408	United States	Narnia femorata
89008056	7/28/2021		https://www.inaturalist.org/observations/89008056	https://static.inaturalist.org/photos/146933331/medium.jpg	1	0	0	0	30.30130973	-98.31173454	United States	Narnia femorata
89074134	7/22/2021		https://www.inaturalist.org/observations/89074134	https://static.inaturalist.org/photos/147049710/medium.jpeg	1	0	0	0	32.443218	-110.7576749	United States	Narnia femorata
89118676	7/29/2021	CC-BY-NC	https://www.inaturalist.org/observations/89118676	https://inaturalist-open-data.s3.amazonaws.com/photos/147127821/medium.jpeg	1	0	0	0	30.18454444	-97.87393889	United States	Narnia femorata
89237622	7/30/2021	CC-BY-NC	https://www.inaturalist.org/observations/89237622	https://inaturalist-open-data.s3.amazonaws.com/photos/147343233/medium.jpeg	1	0	0	0	32.44163797	-104.277253	United States	Narnia femorata
89260394	7/30/2021		https://www.inaturalist.org/observations/89260394	https://static.inaturalist.org/photos/147381834/medium.jpg	1	0	0	0	32.25736167	-110.9524467	United States	Narnia femorata
89265412	7/30/2021		https://www.inaturalist.org/observations/89265412	https://static.inaturalist.org/photos/147390140/medium.jpg	1	0	0	0	34.26533189	-118.3449313	United States	Narnia femorata
89265418	7/30/2021		https://www.inaturalist.org/observations/89265418	https://static.inaturalist.org/photos/147390396/medium.jpg	1	0	0	0	34.26537001	-118.3449348	United States	Narnia femorata
89283874	7/30/2021	CC-BY-NC	https://www.inaturalist.org/observations/89283874	https://inaturalist-open-data.s3.amazonaws.com/photos/147426477/medium.jpg	1	0	0	0	32.42645	-110.915025	United States	Narnia femorata
89861499	8/3/2021	CC-BY-NC	https://www.inaturalist.org/observations/89861499	https://inaturalist-open-data.s3.amazonaws.com/photos/148439326/medium.jpeg	1	0	0	0	32.75721786	-117.145534	United States	Narnia femorata
89958414	8/4/2021		https://www.inaturalist.org/observations/89958414	https://static.inaturalist.org/photos/148605868/medium.jpg	1	0	0	0	34.26582245	-118.3454666	United States	Narnia femorata
89982419	8/4/2021		https://www.inaturalist.org/observations/89982419	https://static.inaturalist.org/photos/148650769/medium.jpg	1	0	0	0	34.26602706	-118.3448934	United States	Narnia femorata
90081541	8/5/2021		https://www.inaturalist.org/observations/90081541	https://static.inaturalist.org/photos/148831117/medium.jpg	1	0	0	0	32.58573889	-117.0465778	United States	Narnia femorata
90093076	8/5/2021	CC-BY-NC	https://www.inaturalist.org/observations/90093076	https://inaturalist-open-data.s3.amazonaws.com/photos/148851429/medium.jpg	1	0	0	0	29.45928	-98.45568	United States	Narnia femorata
90113819	7/14/2021	CC-BY-NC	https://www.inaturalist.org/observations/90113819	https://inaturalist-open-data.s3.amazonaws.com/photos/148891768/medium.jpeg	1	0	0	0	16.77101398	-93.14954169	Mexico	Narnia femorata
90197884	8/4/2021	CC-BY	https://www.inaturalist.org/observations/90197884	https://inaturalist-open-data.s3.amazonaws.com/photos/149042576/medium.jpg	1	0	0	0	32.20938909	-110.7582578	United States	Narnia femorata
90221519	8/5/2021	CC-BY-NC	https://www.inaturalist.org/observations/90221519	https://inaturalist-open-data.s3.amazonaws.com/photos/149085398/medium.jpg	1	0	0	0	32.23017833	-110.6837167	United States	Narnia femorata
90499630	8/4/2021		https://www.inaturalist.org/observations/90499630	https://static.inaturalist.org/photos/149582339/medium.jpeg	1	0	0	0	25.61875421	-100.3602395	Mexico	Narnia femorata
90602310	8/9/2021	CC-BY	https://www.inaturalist.org/observations/90602310	https://inaturalist-open-data.s3.amazonaws.com/photos/149757751/medium.png	1	0	0	0	32.3101597	-110.7193512	United States	Narnia femorata
90695766	8/10/2021		https://www.inaturalist.org/observations/90695766	https://static.inaturalist.org/photos/149917479/medium.jpg	1	0	0	0	29.90122167	-101.869295	United States	Narnia femorata
90698758	8/10/2021	CC-BY-NC-SA	https://www.inaturalist.org/observations/90698758	https://inaturalist-open-data.s3.amazonaws.com/photos/149922833/medium.jpg	1	0	0	0	34.20023	-118.21328	United States	Narnia femorata
90742972	8/10/2021	CC-BY-NC	https://www.inaturalist.org/observations/90742972	https://inaturalist-open-data.s3.amazonaws.com/photos/150003813/medium.jpg	1	0	0	0	32.45052167	-110.9793167	United States	Narnia femorata
90824946	8/11/2021	CC-BY-NC	https://www.inaturalist.org/observations/90824946	https://inaturalist-open-data.s3.amazonaws.com/photos/150143753/medium.jpg	1	0	0	0	29.61834667	-98.582305	United States	Narnia femorata
90828410	8/11/2021		https://www.inaturalist.org/observations/90828410	https://static.inaturalist.org/photos/150150383/medium.jpg	1	0	0	0	32.32261985	-106.630365	United States	Narnia femorata
90844705	8/11/2021	CC-BY-NC	https://www.inaturalist.org/observations/90844705	https://inaturalist-open-data.s3.amazonaws.com/photos/150180942/medium.jpg	1	0	0	0	32.30949667	-110.812675	United States	Narnia femorata
90857791	8/11/2021	CC-BY-NC	https://www.inaturalist.org/observations/90857791	https://inaturalist-open-data.s3.amazonaws.com/photos/150204629/medium.jpg	1	0	0	0	32.16543392	-110.7236027	United States	Narnia femorata
90960210	8/12/2021		https://www.inaturalist.org/observations/90960210	https://static.inaturalist.org/photos/150389183/medium.jpeg	1	0	0	0	32.31514167	-110.8177056	United States	Narnia femorata
91021304	8/12/2021	CC-BY-NC	https://www.inaturalist.org/observations/91021304	https://inaturalist-open-data.s3.amazonaws.com/photos/150491694/medium.jpeg	1	0	0	0	30.18466667	-97.87373056	United States	Narnia femorata
91152950	8/14/2021		https://www.inaturalist.org/observations/91152950	https://static.inaturalist.org/photos/150731121/medium.jpeg	1	0	0	0	32.91928626	-117.165901	United States	Narnia femorata
91167284	8/14/2021		https://www.inaturalist.org/observations/91167284	https://static.inaturalist.org/photos/150752618/medium.jpeg	1	0	0	0	35.26489019	-106.4742475	United States	Narnia femorata
91173017	8/14/2021	CC-BY-NC	https://www.inaturalist.org/observations/91173017	https://inaturalist-open-data.s3.amazonaws.com/photos/150767073/medium.jpeg	1	0	0	0	32.21995774	-110.9303663	United States	Narnia femorata
91195467	8/14/2021		https://www.inaturalist.org/observations/91195467	https://static.inaturalist.org/photos/150806740/medium.jpg	1	0	0	0	32.24314909	-111.1670056	United States	Narnia femorata
91196245	8/12/2021	CC-BY-NC	https://www.inaturalist.org/observations/91196245	https://inaturalist-open-data.s3.amazonaws.com/photos/150807181/medium.jpg	1	0	0	0	32.31015099	-110.8205443	United States	Narnia femorata
91217623	8/9/2021		https://www.inaturalist.org/observations/91217623	https://static.inaturalist.org/photos/150848289/medium.jpeg	1	0	0	0	32.219642	-111.112624	United States	Narnia femorata
91268574	8/15/2021	CC-BY-NC	https://www.inaturalist.org/observations/91268574	https://inaturalist-open-data.s3.amazonaws.com/photos/150939052/medium.jpg	1	0	0	0	32.3393549	-110.9817945	United States	Narnia femorata
91306984	8/15/2021	CC-BY-NC	https://www.inaturalist.org/observations/91306984	https://inaturalist-open-data.s3.amazonaws.com/photos/151006774/medium.jpg	1	0	0	0	30.27053333	-97.77708333	United States	Narnia femorata
91309194	8/15/2021		https://www.inaturalist.org/observations/91309194	https://static.inaturalist.org/photos/154604989/medium.jpg	1	0	0	0	34.16360997	-118.5925176	United States	Narnia femorata
91336159	8/13/2021	CC-BY-NC	https://www.inaturalist.org/observations/91336159	https://inaturalist-open-data.s3.amazonaws.com/photos/151057042/medium.jpg	1	0	0	0	32.37462833	-110.9686884	United States	Narnia femorata
91337578	8/15/2021	CC-BY-NC	https://www.inaturalist.org/observations/91337578	https://inaturalist-open-data.s3.amazonaws.com/photos/151437083/medium.jpeg	1	0	0	0	29.26017571	-103.2960358	United States	Narnia femorata
91337797	8/15/2021	CC-BY	https://www.inaturalist.org/observations/91337797	https://inaturalist-open-data.s3.amazonaws.com/photos/151057464/medium.jpeg	1	0	0	0	32.21219833	-110.720415	United States	Narnia femorata
91354277	8/15/2021	CC-BY-NC	https://www.inaturalist.org/observations/91354277	https://inaturalist-open-data.s3.amazonaws.com/photos/151091742/medium.jpg	1	0	0	0	32.2832	-110.73458	United States	Narnia femorata
91365509	8/15/2021		https://www.inaturalist.org/observations/91365509	https://static.inaturalist.org/photos/151113376/medium.jpeg	1	0	0	0	32.89772797	-110.5698242	United States	Narnia femorata
91474313	8/16/2021	CC-BY-NC	https://www.inaturalist.org/observations/91474313	https://inaturalist-open-data.s3.amazonaws.com/photos/151313050/medium.jpg	1	0	0	0	29.58518833	-98.77095	United States	Narnia femorata
91543972	8/13/2021	CC-BY-NC	https://www.inaturalist.org/observations/91543972	https://inaturalist-open-data.s3.amazonaws.com/photos/151442165/medium.jpg	1	0	0	0	30.61655708	-98.06759074	United States	Narnia femorata
91580133	8/17/2021	CC-BY-NC	https://www.inaturalist.org/observations/91580133	https://inaturalist-open-data.s3.amazonaws.com/photos/151507014/medium.jpeg	1	0	0	0	31.63464106	-98.24814211	United States	Narnia femorata
91597168	8/17/2021		https://www.inaturalist.org/observations/91597168	https://static.inaturalist.org/photos/151540143/medium.jpeg	1	0	0	0	25.62240069	-100.3284563	Mexico	Narnia femorata
91618458	8/17/2021	CC-BY-NC	https://www.inaturalist.org/observations/91618458	https://inaturalist-open-data.s3.amazonaws.com/photos/151579731/medium.jpg	1	0	0	0	32.234745	-110.7462	United States	Narnia femorata
91687686	8/14/2021		https://www.inaturalist.org/observations/91687686	https://static.inaturalist.org/photos/151701720/medium.jpg	1	0	0	0	34.26504815	-118.3448336	United States	Narnia femorata
91710987	8/17/2021		https://www.inaturalist.org/observations/91710987	https://static.inaturalist.org/photos/151744170/medium.jpg	1	0	0	0	34.26502272	-118.3449696	United States	Narnia femorata
91758617	8/14/2021	CC-BY-NC	https://www.inaturalist.org/observations/91758617	https://inaturalist-open-data.s3.amazonaws.com/photos/151828792/medium.jpeg	1	0	0	0	34.14689	-112.16192	United States	Narnia femorata
91808645	8/18/2021	CC-BY-NC	https://www.inaturalist.org/observations/91808645	https://inaturalist-open-data.s3.amazonaws.com/photos/151921394/medium.jpg	1	0	0	0	29.32933615	-99.94579281	United States	Narnia femorata
91855599	8/18/2021	CC-BY-NC	https://www.inaturalist.org/observations/91855599	https://static.inaturalist.org/photos/152002615/medium.jpeg	1	0	0	0	32.20414851	-111.0475052	United States	Narnia femorata
91855600	8/18/2021	CC-BY-NC	https://www.inaturalist.org/observations/91855600	https://static.inaturalist.org/photos/152002629/medium.jpeg	1	0	0	0	32.20397575	-111.0476294	United States	Narnia femorata
91899446	8/20/2021		https://www.inaturalist.org/observations/91899446	https://static.inaturalist.org/photos/152082058/medium.jpg	1	0	0	0	29.49676333	-98.615045	United States	Narnia femorata
91992866	8/21/2021		https://www.inaturalist.org/observations/91992866	https://static.inaturalist.org/photos/152246068/medium.jpg	1	0	0	0	33.30053333	-117.0877222	United States	Narnia femorata
92023343	8/21/2021	CC-BY-NC	https://www.inaturalist.org/observations/92023343	https://inaturalist-open-data.s3.amazonaws.com/photos/152298197/medium.jpg	1	0	0	0	30.43090713	-98.17376778	United States	Narnia femorata
92134368	8/22/2021	CC-BY	https://www.inaturalist.org/observations/92134368	https://static.inaturalist.org/photos/152501109/medium.jpg	1	0	0	0	32.19563333	-111.1369167	United States	Narnia femorata
92170715	8/22/2021		https://www.inaturalist.org/observations/92170715	https://static.inaturalist.org/photos/152568294/medium.jpeg	1	0	0	0	30.5385984	-97.8933069	United States	Narnia femorata
92185675	8/22/2021		https://www.inaturalist.org/observations/92185675	https://static.inaturalist.org/photos/152596367/medium.jpg	1	0	0	0	32.24032205	-110.9152274	United States	Narnia femorata
92362645	8/24/2021		https://www.inaturalist.org/observations/92362645	https://static.inaturalist.org/photos/152922598/medium.jpg	1	0	0	0	32.22783667	-110.9554217	United States	Narnia femorata
92486198	8/24/2021	CC-BY-NC	https://www.inaturalist.org/observations/92486198	https://inaturalist-open-data.s3.amazonaws.com/photos/153143351/medium.jpeg	1	0	0	0	33.7701316	-98.386691	United States	Narnia femorata
92502940	7/25/2021		https://www.inaturalist.org/observations/92502940	https://static.inaturalist.org/photos/153172016/medium.jpeg	1	0	0	0	32.35339949	-110.8502345	United States	Narnia femorata
92577535	8/25/2021	CC-BY	https://www.inaturalist.org/observations/92577535	https://inaturalist-open-data.s3.amazonaws.com/photos/153306936/medium.jpg	1	0	0	0	30.77205	-99.622375	United States	Narnia femorata
92577552	8/25/2021	CC-BY	https://www.inaturalist.org/observations/92577552	https://inaturalist-open-data.s3.amazonaws.com/photos/153306959/medium.jpg	1	0	0	0	30.77203833	-99.62238333	United States	Narnia femorata
92594901	8/21/2021	CC-BY-NC	https://www.inaturalist.org/observations/92594901	https://inaturalist-open-data.s3.amazonaws.com/photos/153337694/medium.jpeg	1	0	0	0	32.221004	-111.11008	United States	Narnia femorata
92600314	8/22/2021		https://www.inaturalist.org/observations/92600314	https://static.inaturalist.org/photos/153345093/medium.jpg	1	0	0	0	34.2648354	-118.3448168	United States	Narnia femorata
92836225	8/21/2021	CC-BY-NC	https://www.inaturalist.org/observations/92836225	https://inaturalist-open-data.s3.amazonaws.com/photos/153772410/medium.jpeg	1	0	0	0	32.2064246	-110.6884072	United States	Narnia femorata
92967000	8/29/2021	CC-BY-SA	https://www.inaturalist.org/observations/92967000	https://inaturalist-open-data.s3.amazonaws.com/photos/154009823/medium.jpg	1	0	0	0	32.77136576	-116.4929578	United States	Narnia femorata
93214222	8/20/2021	CC-BY	https://www.inaturalist.org/observations/93214222	https://inaturalist-open-data.s3.amazonaws.com/photos/154461566/medium.jpeg	1	0	0	0	32.320043	-100.931006	United States	Narnia femorata
93272830	8/31/2021	CC-BY-NC	https://www.inaturalist.org/observations/93272830	https://inaturalist-open-data.s3.amazonaws.com/photos/154566498/medium.jpg	1	0	0	0	32.24191333	-111.1675117	United States	Narnia femorata
93274477	9/1/2021	CC-BY-NC	https://www.inaturalist.org/observations/93274477	https://inaturalist-open-data.s3.amazonaws.com/photos/154569587/medium.jpg	1	0	0	0	33.90036167	-117.83133	United States	Narnia femorata
93281339	9/1/2021		https://www.inaturalist.org/observations/93281339	https://static.inaturalist.org/photos/154581837/medium.jpg	1	0	0	0	32.24026598	-110.9152436	United States	Narnia femorata
93333966	8/18/2021		https://www.inaturalist.org/observations/93333966	https://static.inaturalist.org/photos/154679820/medium.jpeg	1	0	0	0	33.6469244	-117.6861024	United States	Narnia femorata
93375839	8/26/2021		https://www.inaturalist.org/observations/93375839	https://static.inaturalist.org/photos/154721290/medium.jpg	1	0	0	0	30.66556664	-97.76432778	United States	Narnia femorata
93387701	9/2/2021	CC-BY-NC	https://www.inaturalist.org/observations/93387701	https://inaturalist-open-data.s3.amazonaws.com/photos/154775249/medium.jpg	1	0	0	0	33.93286498	-112.6946468	United States	Narnia femorata
93399370	9/2/2021		https://www.inaturalist.org/observations/93399370	https://static.inaturalist.org/photos/154796060/medium.jpg	1	0	0	0	32.338255	-110.9070283	United States	Narnia femorata
93519270	9/3/2021		https://www.inaturalist.org/observations/93519270	https://static.inaturalist.org/photos/155009911/medium.jpeg	1	0	0	0	32.07527427	-110.9610133	United States	Narnia femorata
93642644	9/4/2021	CC-BY-NC	https://www.inaturalist.org/observations/93642644	https://inaturalist-open-data.s3.amazonaws.com/photos/155230068/medium.jpeg	1	0	0	0	20.52213453	-100.3879225	Mexico	Narnia femorata
93668039	9/4/2021		https://www.inaturalist.org/observations/93668039	https://static.inaturalist.org/photos/155278601/medium.jpeg	1	0	0	0	33.31118397	-117.264295	United States	Narnia femorata
93724652	9/1/2021	CC-BY-NC	https://www.inaturalist.org/observations/93724652	https://inaturalist-open-data.s3.amazonaws.com/photos/155376221/medium.jpeg	1	0	0	0	31.87866309	-111.0039057	United States	Narnia femorata
93791584	9/5/2021	CC-BY-NC	https://www.inaturalist.org/observations/93791584	https://inaturalist-open-data.s3.amazonaws.com/photos/155492110/medium.jpg	1	0	0	0	32.29887569	-111.0159587	United States	Narnia femorata
93791588	9/5/2021	CC-BY-NC	https://www.inaturalist.org/observations/93791588	https://inaturalist-open-data.s3.amazonaws.com/photos/155492153/medium.jpg	1	0	0	0	32.29887569	-111.0159587	United States	Narnia femorata
93791593	9/5/2021	CC-BY-NC	https://www.inaturalist.org/observations/93791593	https://inaturalist-open-data.s3.amazonaws.com/photos/155492180/medium.jpg	1	0	0	0	32.29887569	-111.0159587	United States	Narnia femorata
93952120	9/6/2021	CC-BY-NC	https://www.inaturalist.org/observations/93952120	https://inaturalist-open-data.s3.amazonaws.com/photos/155787708/medium.jpg	1	0	0	0	30.50142833	-98.81819167	United States	Narnia femorata
93954950	9/6/2021		https://www.inaturalist.org/observations/93954950	https://static.inaturalist.org/photos/155793655/medium.jpeg	1	0	0	0	32.21265926	-111.0818577	United States	Narnia femorata
93988551	9/7/2021	CC-BY-NC	https://www.inaturalist.org/observations/93988551	https://inaturalist-open-data.s3.amazonaws.com/photos/155853986/medium.jpg	1	0	0	0	27.5772643	-99.42926807	United States	Narnia femorata
94053621	9/7/2021	CC-BY-NC	https://www.inaturalist.org/observations/94053621	https://inaturalist-open-data.s3.amazonaws.com/photos/155969674/medium.jpg	1	0	0	0	32.72789771	-116.8657186	United States	Narnia femorata
94077731	9/6/2021		https://www.inaturalist.org/observations/94077731	https://static.inaturalist.org/photos/156015221/medium.jpeg	1	0	0	0	33.46184446	-111.9446352	United States	Narnia femorata
94150002	8/30/2021	CC-BY-NC	https://www.inaturalist.org/observations/94150002	https://inaturalist-open-data.s3.amazonaws.com/photos/156145989/medium.jpg	1	0	0	0	33.79394167	-111.494605	United States	Narnia femorata
94182541	9/8/2021	CC-BY-NC	https://www.inaturalist.org/observations/94182541	https://inaturalist-open-data.s3.amazonaws.com/photos/156206013/medium.jpeg	1	0	0	0	29.55090386	-98.64080943	United States	Narnia femorata
94333189	9/10/2021		https://www.inaturalist.org/observations/94333189	https://static.inaturalist.org/photos/156470876/medium.jpeg	1	0	0	0	32.39791439	-110.9779771	United States	Narnia femorata
94378348	9/6/2021		https://www.inaturalist.org/observations/94378348	https://static.inaturalist.org/photos/156549439/medium.jpg	1	0	0	0	34.26485326	-118.3447319	United States	Narnia femorata
94460638	8/15/2019	CC-BY-NC	https://www.inaturalist.org/observations/94460638	https://inaturalist-open-data.s3.amazonaws.com/photos/156694755/medium.jpg	1	0	0	0	32.32203791	-106.5810802	United States	Narnia femorata
94599763	9/7/2021		https://www.inaturalist.org/observations/94599763	https://static.inaturalist.org/photos/156943288/medium.jpg	1	0	0	0	33.66251667	-112.0153806	United States	Narnia femorata
95074956	9/9/2021	CC-BY-NC	https://www.inaturalist.org/observations/95074956	https://inaturalist-open-data.s3.amazonaws.com/photos/157793114/medium.jpeg	1	0	0	0	29.27761581	-103.3089719	United States	Narnia femorata
95079964	9/16/2021	CC-BY-NC	https://www.inaturalist.org/observations/95079964	https://inaturalist-open-data.s3.amazonaws.com/photos/157800632/medium.jpeg	1	0	0	0	30.18728611	-97.87523889	United States	Narnia femorata
95079966	9/16/2021	CC-BY-NC	https://www.inaturalist.org/observations/95079966	https://inaturalist-open-data.s3.amazonaws.com/photos/157800672/medium.jpeg	1	0	0	0	30.18744167	-97.87537222	United States	Narnia femorata
95081379	9/16/2021	CC-BY-NC	https://www.inaturalist.org/observations/95081379	https://inaturalist-open-data.s3.amazonaws.com/photos/157804829/medium.jpg	1	0	0	0	33.12847217	-96.86925333	United States	Narnia femorata
95090000	9/16/2021		https://www.inaturalist.org/observations/95090000	https://static.inaturalist.org/photos/157830533/medium.jpg	1	0	0	0	32.23888333	-110.9466633	United States	Narnia femorata
95108802	9/16/2021	CC-BY-NC	https://www.inaturalist.org/observations/95108802	https://inaturalist-open-data.s3.amazonaws.com/photos/157855951/medium.jpg	1	0	0	0	33.128425	-96.86927833	United States	Narnia femorata
95410500	9/19/2021	CC-BY-NC	https://www.inaturalist.org/observations/95410500	https://inaturalist-open-data.s3.amazonaws.com/photos/158395199/medium.jpg	1	0	0	0	33.46220886	-111.9462838	United States	Narnia femorata
95448998	9/18/2021	CC-BY	https://www.inaturalist.org/observations/95448998	https://inaturalist-open-data.s3.amazonaws.com/photos/158444923/medium.jpeg	1	0	0	0	33.53909219	-101.6985448	United States	Narnia femorata
95477436	9/18/2021		https://www.inaturalist.org/observations/95477436	https://static.inaturalist.org/photos/158510435/medium.jpeg	1	0	0	0	33.49189444	-112.0046	United States	Narnia femorata
95535912	9/19/2021	CC-BY-NC	https://www.inaturalist.org/observations/95535912	https://inaturalist-open-data.s3.amazonaws.com/photos/158616270/medium.jpg	1	0	0	0	32.22553901	-110.9325994	United States	Narnia femorata
95694127	9/21/2021		https://www.inaturalist.org/observations/95694127	https://static.inaturalist.org/photos/158892085/medium.jpeg	1	0	0	0	32.24827539	-110.9537156	United States	Narnia femorata
95762615	9/22/2021	CC-BY-NC	https://www.inaturalist.org/observations/95762615	https://inaturalist-open-data.s3.amazonaws.com/photos/159016610/medium.jpg	1	0	0	0	30.50894637	-97.75852745	United States	Narnia femorata
95762690	9/22/2021	CC-BY-NC	https://www.inaturalist.org/observations/95762690	https://inaturalist-open-data.s3.amazonaws.com/photos/159016776/medium.jpg	1	0	0	0	30.50894482	-97.75850776	United States	Narnia femorata
95765952	9/22/2021	CC-BY-NC	https://www.inaturalist.org/observations/95765952	https://inaturalist-open-data.s3.amazonaws.com/photos/159022520/medium.jpg	1	0	0	0	30.50889667	-97.75851333	United States	Narnia femorata
95769154	9/22/2021	CC-BY-NC	https://www.inaturalist.org/observations/95769154	https://inaturalist-open-data.s3.amazonaws.com/photos/159028330/medium.jpg	1	0	0	0	30.51012109	-97.76968159	United States	Narnia femorata
95892829	9/23/2021	CC0	https://www.inaturalist.org/observations/95892829	https://inaturalist-open-data.s3.amazonaws.com/photos/159247895/medium.jpg	1	0	0	0	17.04124167	-96.76805833	Mexico	Narnia femorata
95894071	9/23/2021	CC0	https://www.inaturalist.org/observations/95894071	https://inaturalist-open-data.s3.amazonaws.com/photos/159249973/medium.jpg	1	0	0	0	17.04640283	-96.76561167	Mexico	Narnia femorata
95925655	9/23/2021	CC-BY-NC	https://www.inaturalist.org/observations/95925655	https://inaturalist-open-data.s3.amazonaws.com/photos/159305009/medium.jpg	1	0	0	0	30.23510667	-97.64715167	United States	Narnia femorata
95991142	9/23/2021		https://www.inaturalist.org/observations/95991142	https://static.inaturalist.org/photos/159418107/medium.jpg	1	0	0	0	30.1854889	-97.8732649	United States	Narnia femorata
95991147	9/23/2021		https://www.inaturalist.org/observations/95991147	https://static.inaturalist.org/photos/159418133/medium.jpg	1	0	0	0	30.1854889	-97.8732649	United States	Narnia femorata
96087698	9/24/2021	CC-BY-NC	https://www.inaturalist.org/observations/96087698	https://inaturalist-open-data.s3.amazonaws.com/photos/159589462/medium.jpg	1	0	0	0	29.895745	-100.9976883	United States	Narnia femorata
96168599	9/24/2021	CC-BY-NC	https://www.inaturalist.org/observations/96168599	https://inaturalist-open-data.s3.amazonaws.com/photos/159732158/medium.jpg	1	0	0	0	32.225545	-110.9562133	United States	Narnia femorata
96171320	9/25/2021	CC-BY-NC	https://www.inaturalist.org/observations/96171320	https://inaturalist-open-data.s3.amazonaws.com/photos/159737056/medium.jpg	1	0	0	0	30.51008	-97.769455	United States	Narnia femorata
97067023	10/3/2021	CC-BY-NC	https://www.inaturalist.org/observations/97067023	https://inaturalist-open-data.s3.amazonaws.com/photos/161350729/medium.jpeg	1	0	0	0	34.12845833	-118.1557444	United States	Narnia femorata
97183887	10/2/2021	CC-BY-NC	https://www.inaturalist.org/observations/97183887	https://inaturalist-open-data.s3.amazonaws.com/photos/161570048/medium.jpg	1	0	0	0	25.93140576	-100.4751386	Mexico	Narnia femorata
97274199	10/4/2021	CC-BY-NC	https://www.inaturalist.org/observations/97274199	https://inaturalist-open-data.s3.amazonaws.com/photos/161744057/medium.jpeg	1	0	0	0	34.194592	-118.168083	United States	Narnia femorata
97374360	10/4/2021	CC-BY-NC	https://www.inaturalist.org/observations/97374360	https://inaturalist-open-data.s3.amazonaws.com/photos/161932279/medium.jpeg	1	0	0	0	34.194592	-118.168083	United States	Narnia femorata
97417341	10/6/2021	CC-BY	https://www.inaturalist.org/observations/97417341	https://inaturalist-open-data.s3.amazonaws.com/photos/162011879/medium.jpg	1	0	0	0	30.40607012	-97.79081292	United States	Narnia femorata
97417342	10/6/2021	CC-BY	https://www.inaturalist.org/observations/97417342	https://inaturalist-open-data.s3.amazonaws.com/photos/162011999/medium.jpg	1	0	0	0	30.40605962	-97.79082684	United States	Narnia femorata
97485473	9/27/2021		https://www.inaturalist.org/observations/97485473	https://static.inaturalist.org/photos/162132198/medium.jpg	1	0	0	0	32.3093158	-110.8196987	United States	Narnia femorata
97619327	9/29/2021		https://www.inaturalist.org/observations/97619327	https://static.inaturalist.org/photos/162379517/medium.jpg	1	0	0	0	32.31143177	-110.8224601	United States	Narnia femorata
97838948	10/10/2021	CC-BY-NC	https://www.inaturalist.org/observations/97838948	https://inaturalist-open-data.s3.amazonaws.com/photos/162781894/medium.jpg	1	0	0	0	32.231695	-110.95305	United States	Narnia femorata
97923904	10/11/2021		https://www.inaturalist.org/observations/97923904	https://static.inaturalist.org/photos/162937108/medium.jpeg	1	0	0	0	32.73743394	-117.0921669	United States	Narnia femorata
97962168	10/9/2021	CC-BY-NC	https://www.inaturalist.org/observations/97962168	https://inaturalist-open-data.s3.amazonaws.com/photos/163007976/medium.jpg	1	0	0	0	33.302325	-117.0786362	United States	Narnia femorata
98061308	10/9/2021	CC0	https://www.inaturalist.org/observations/98061308	https://inaturalist-open-data.s3.amazonaws.com/photos/163188211/medium.jpg	1	0	0	0	31.26990942	-98.61875405	United States	Narnia femorata
98330060	10/15/2021	CC-BY-NC	https://www.inaturalist.org/observations/98330060	https://inaturalist-open-data.s3.amazonaws.com/photos/163686696/medium.jpg	1	0	0	0	32.33190268	-110.8699251	United States	Narnia femorata
98388972	9/22/2021	CC0	https://www.inaturalist.org/observations/98388972	https://inaturalist-open-data.s3.amazonaws.com/photos/163798007/medium.jpg	1	0	0	0	29.27020695	-103.3010961	United States	Narnia femorata
98459485	10/16/2021	CC-BY-NC	https://www.inaturalist.org/observations/98459485	https://inaturalist-open-data.s3.amazonaws.com/photos/163932302/medium.jpg	1	0	0	0	31.26961167	-98.61513667	United States	Narnia femorata
98519624	10/17/2021	CC-BY-NC	https://www.inaturalist.org/observations/98519624	https://inaturalist-open-data.s3.amazonaws.com/photos/164043538/medium.jpg	1	0	0	0	32.21991695	-110.8339075	United States	Narnia femorata
98544344	10/1/2021	CC-BY-NC	https://www.inaturalist.org/observations/98544344	https://inaturalist-open-data.s3.amazonaws.com/photos/164077665/medium.jpeg	1	0	0	0	32.23487431	-110.685371	United States	Narnia femorata
98548577	10/1/2021	CC-BY-NC	https://www.inaturalist.org/observations/98548577	https://inaturalist-open-data.s3.amazonaws.com/photos/164096354/medium.jpeg	1	0	0	0	32.23502347	-110.6856663	United States	Narnia femorata
98550164	10/17/2021		https://www.inaturalist.org/observations/98550164	https://static.inaturalist.org/photos/164102198/medium.jpeg	1	0	0	0	32.44421797	-99.72184	United States	Narnia femorata
98680337	10/2/2021	CC-BY-NC	https://www.inaturalist.org/observations/98680337	https://inaturalist-open-data.s3.amazonaws.com/photos/164350032/medium.jpeg	1	0	0	0	31.7438619	-110.6001701	United States	Narnia femorata
98838251	10/20/2021	CC-BY-NC	https://www.inaturalist.org/observations/98838251	https://inaturalist-open-data.s3.amazonaws.com/photos/164648299/medium.jpeg	1	0	0	0	32.86541269	-117.254398	United States	Narnia femorata
98854840	10/17/2021	CC-BY-NC	https://www.inaturalist.org/observations/98854840	https://inaturalist-open-data.s3.amazonaws.com/photos/164677133/medium.jpeg	1	0	0	0	31.2709619	-98.61981915	United States	Narnia femorata
99118866	10/23/2021		https://www.inaturalist.org/observations/99118866	https://static.inaturalist.org/photos/165167113/medium.jpg	1	0	0	0	32.24802259	-110.7867191	United States	Narnia femorata
99187404	10/4/2021	CC-BY-NC	https://www.inaturalist.org/observations/99187404	https://inaturalist-open-data.s3.amazonaws.com/photos/165294423/medium.jpeg	1	0	0	0	32.24384833	-111.1677467	United States	Narnia femorata
99409216	10/25/2021	CC-BY-NC	https://www.inaturalist.org/observations/99409216	https://inaturalist-open-data.s3.amazonaws.com/photos/165706140/medium.jpeg	1	0	0	0	32.06207207	-110.6335832	United States	Narnia femorata
99413276	10/25/2021	CC-BY-NC	https://www.inaturalist.org/observations/99413276	https://inaturalist-open-data.s3.amazonaws.com/photos/165714089/medium.jpg	1	0	0	0	32.33903	-110.9805967	United States	Narnia femorata
100111938	10/28/2021	CC-BY	https://www.inaturalist.org/observations/100111938	https://inaturalist-open-data.s3.amazonaws.com/photos/167036831/medium.jpeg	1	0	0	0	34.71415306	-98.64615972	United States	Narnia femorata
100194507	10/10/2021	CC-BY-NC	https://www.inaturalist.org/observations/100194507	https://inaturalist-open-data.s3.amazonaws.com/photos/167191348/medium.jpeg	1	0	0	0	34.11269728	-117.7306539	United States	Narnia femorata
100329913	11/3/2021	CC-BY-NC	https://www.inaturalist.org/observations/100329913	https://inaturalist-open-data.s3.amazonaws.com/photos/167434398/medium.jpg	1	0	0	0	33.27724765	-111.1561641	United States	Narnia femorata
100790249	11/10/2021	CC-BY-NC	https://www.inaturalist.org/observations/100790249	https://inaturalist-open-data.s3.amazonaws.com/photos/171348235/medium.jpeg	1	0	0	0	32.78145599	-111.5171051	United States	Narnia femorata
101241409	10/25/2021	CC-BY-NC	https://www.inaturalist.org/observations/101241409	https://inaturalist-open-data.s3.amazonaws.com/photos/169049854/medium.jpg	1	0	0	0	33.539963	-101.89526	United States	Narnia femorata
101270916	8/30/2021	CC-BY-NC	https://www.inaturalist.org/observations/101270916	https://inaturalist-open-data.s3.amazonaws.com/photos/169107708/medium.jpeg	1	0	0	0	29.5580268	-98.37185419	United States	Narnia femorata
101277908	11/13/2021	CC-BY-NC	https://www.inaturalist.org/observations/101277908	https://inaturalist-open-data.s3.amazonaws.com/photos/169123363/medium.jpg	1	0	0	0	32.21899641	-110.8505297	United States	Narnia femorata
101291910	8/31/2021	CC-BY-NC	https://www.inaturalist.org/observations/101291910	https://inaturalist-open-data.s3.amazonaws.com/photos/169140352/medium.jpeg	1	0	0	0	28.29938333	-99.39364722	United States	Narnia femorata
101444231	8/8/2021	CC-BY-NC	https://www.inaturalist.org/observations/101444231	https://inaturalist-open-data.s3.amazonaws.com/photos/169412672/medium.jpeg	1	0	0	0	32.31502	-110.822985	United States	Narnia femorata
101444247	8/8/2021	CC-BY-NC	https://www.inaturalist.org/observations/101444247	https://inaturalist-open-data.s3.amazonaws.com/photos/169412727/medium.jpeg	1	0	0	0	32.31530167	-110.8229	United States	Narnia femorata
101470112	11/16/2021	CC-BY-NC	https://www.inaturalist.org/observations/101470112	https://inaturalist-open-data.s3.amazonaws.com/photos/169471623/medium.jpg	1	0	0	0	32.21448219	-110.7276141	United States	Narnia femorata
101573625	8/9/2021	CC-BY-NC	https://www.inaturalist.org/observations/101573625	https://inaturalist-open-data.s3.amazonaws.com/photos/169626594/medium.jpeg	1	0	0	0	31.85041833	-110.994635	United States	Narnia femorata
101596032	9/4/2021	CC-BY-NC	https://www.inaturalist.org/observations/101596032	https://inaturalist-open-data.s3.amazonaws.com/photos/169691171/medium.jpg	1	0	0	0	34.18087	-118.0964362	United States	Narnia femorata
101712325	6/28/2021	CC-BY-NC	https://www.inaturalist.org/observations/101712325	https://inaturalist-open-data.s3.amazonaws.com/photos/169887723/medium.jpg	1	0	0	0	33.64435333	-117.8822783	United States	Narnia femorata
101956990	11/26/2021		https://www.inaturalist.org/observations/101956990	https://static.inaturalist.org/photos/170342787/medium.jpeg	1	0	0	0	33.37817461	-111.6039557	United States	Narnia femorata
102192679	9/16/2021	CC-BY-NC	https://www.inaturalist.org/observations/102192679	https://inaturalist-open-data.s3.amazonaws.com/photos/170775929/medium.jpeg	1	0	0	0	26.89150844	-99.27201636	United States	Narnia femorata
102752820	11/12/2021	CC-BY-NC	https://www.inaturalist.org/observations/102752820	https://inaturalist-open-data.s3.amazonaws.com/photos/171827785/medium.jpg	1	0	0	0	33.539963	-101.89526	United States	Narnia femorata
103949738	8/7/2021	CC-BY-NC	https://www.inaturalist.org/observations/103949738	https://inaturalist-open-data.s3.amazonaws.com/photos/174110587/medium.jpeg	1	0	0	0	27.02557874	-108.9413091	Mexico	Narnia femorata
104782756	8/29/2021	CC-BY	https://www.inaturalist.org/observations/104782756	https://inaturalist-open-data.s3.amazonaws.com/photos/175653167/medium.jpg	1	0	0	0	31.94280628	-112.8178615	United States	Narnia femorata
104927809	1/14/2022	CC-BY-NC	https://www.inaturalist.org/observations/104927809	https://inaturalist-open-data.s3.amazonaws.com/photos/175932696/medium.jpg	1	0	0	0	29.619955	-98.67672	United States	Narnia femorata
105195843	9/3/2021	CC-BY-NC-ND	https://www.inaturalist.org/observations/105195843	https://inaturalist-open-data.s3.amazonaws.com/photos/176448779/medium.jpeg	1	0	0	0	32.01031111	-109.1884611	United States	Narnia femorata
105235596	1/19/2022		https://www.inaturalist.org/observations/105235596	https://static.inaturalist.org/photos/176523712/medium.jpg	1	0	0	0	20.74736167	-99.94402167	Mexico	Narnia femorata
105245124	1/18/2022	CC-BY-NC	https://www.inaturalist.org/observations/105245124	https://inaturalist-open-data.s3.amazonaws.com/photos/176543121/medium.jpg	1	0	0	0	29.45844912	-98.45614832	United States	Narnia femorata
105280215	1/20/2022	CC-BY-NC	https://www.inaturalist.org/observations/105280215	https://inaturalist-open-data.s3.amazonaws.com/photos/176610477/medium.jpeg	1	0	0	0	18.4019547	-97.65269134	Mexico	Narnia femorata
105575889	1/15/2022		https://www.inaturalist.org/observations/105575889	https://static.inaturalist.org/photos/177171518/medium.jpg	1	0	0	0	21.72907613	-100.6111609	Mexico	Narnia femorata
106352811	2/7/2022		https://www.inaturalist.org/observations/106352811	https://static.inaturalist.org/photos/178643278/medium.jpg	1	0	0	0	33.63748	-117.8458167	United States	Narnia femorata
106559016	2/11/2022	CC-BY-NC	https://www.inaturalist.org/observations/106559016	https://inaturalist-open-data.s3.amazonaws.com/photos/179028181/medium.jpeg	1	0	0	0	33.03714752	-117.2902374	United States	Narnia femorata
107411646	10/26/2021		https://www.inaturalist.org/observations/107411646	https://static.inaturalist.org/photos/180648876/medium.jpg	1	0	0	0	19.68779099	-98.84525973	Mexico	Narnia femorata
107512680	2/26/2022	CC-BY-NC	https://www.inaturalist.org/observations/107512680	https://inaturalist-open-data.s3.amazonaws.com/photos/180838270/medium.jpg	1	0	0	0	32.229345	-110.953475	United States	Narnia femorata
107844264	2/13/2022	CC-BY-NC	https://www.inaturalist.org/observations/107844264	https://inaturalist-open-data.s3.amazonaws.com/photos/181459630/medium.jpeg	1	0	0	0	25.6694617	-103.7213307	Mexico	Narnia femorata
108335914	3/9/2022	CC-BY	https://www.inaturalist.org/observations/108335914	https://inaturalist-open-data.s3.amazonaws.com/photos/182381159/medium.jpg	1	0	0	0	33.59844828	-112.0712468	United States	Narnia femorata
108393454	3/11/2022	CC-BY-NC	https://www.inaturalist.org/observations/108393454	https://inaturalist-open-data.s3.amazonaws.com/photos/182489698/medium.jpeg	1	0	0	0	32.30922097	-110.8056295	United States	Narnia femorata
108709714	3/15/2022	CC-BY	https://www.inaturalist.org/observations/108709714	https://inaturalist-open-data.s3.amazonaws.com/photos/183083443/medium.jpg	1	0	0	0	33.59847606	-112.0719121	United States	Narnia femorata
108838634	3/17/2022	CC-BY-NC	https://www.inaturalist.org/observations/108838634	https://inaturalist-open-data.s3.amazonaws.com/photos/183328098/medium.jpg	1	0	0	0	32.22002555	-110.9680251	United States	Narnia femorata
109062331	3/19/2022	CC-BY	https://www.inaturalist.org/observations/109062331	https://inaturalist-open-data.s3.amazonaws.com/photos/183744213/medium.jpg	1	0	0	0	33.5386588	-111.3770742	United States	Narnia femorata
109069994	3/20/2022		https://www.inaturalist.org/observations/109069994	https://static.inaturalist.org/photos/183758692/medium.jpg	1	0	0	0	32.32433542	-110.9312347	United States	Narnia femorata
109100558	3/19/2022	CC-BY-NC	https://www.inaturalist.org/observations/109100558	https://inaturalist-open-data.s3.amazonaws.com/photos/183815027/medium.jpg	1	0	0	Painted stone	32.29293833	-110.7683867	United States	Narnia femorata
109145109	3/19/2022	CC-BY-NC	https://www.inaturalist.org/observations/109145109	https://inaturalist-open-data.s3.amazonaws.com/photos/183901277/medium.jpeg	1	0	0	0	31.7799387	-110.6437496	United States	Narnia femorata
109241783	3/19/2022	CC-BY-NC	https://www.inaturalist.org/observations/109241783	https://inaturalist-open-data.s3.amazonaws.com/photos/184081378/medium.jpg	1	0	0	0	20.46342263	-98.71884815	Mexico	Narnia femorata
109325117	3/23/2022	CC-BY-NC	https://www.inaturalist.org/observations/109325117	https://inaturalist-open-data.s3.amazonaws.com/photos/184239709/medium.jpg	1	0	0	0	32.232095	-110.954225	United States	Narnia femorata
109595194	3/23/2022	CC-BY	https://www.inaturalist.org/observations/109595194	https://inaturalist-open-data.s3.amazonaws.com/photos/184739208/medium.jpg	1	0	0	0	33.59647668	-112.0731198	United States	Narnia femorata
109619113	11/10/2021	CC-BY-NC	https://www.inaturalist.org/observations/109619113	https://inaturalist-open-data.s3.amazonaws.com/photos/184785774/medium.jpeg	1	0	0	0	26.12613	-97.95777833	United States	Narnia femorata
110138057	4/1/2022	CC-BY-NC	https://www.inaturalist.org/observations/110138057	https://inaturalist-open-data.s3.amazonaws.com/photos/185745826/medium.jpeg	1	0	0	0	32.28183109	-110.7297938	United States	Narnia femorata
110311192	4/2/2022	CC-BY	https://www.inaturalist.org/observations/110311192	https://inaturalist-open-data.s3.amazonaws.com/photos/186063029/medium.jpg	1	0	0	0	33.60189766	-112.0692728	United States	Narnia femorata
110317867	3/23/2022	CC-BY	https://www.inaturalist.org/observations/110317867	https://inaturalist-open-data.s3.amazonaws.com/photos/186073025/medium.jpg	1	0	0	0	33.59886438	-112.0692312	United States	Narnia femorata
110460553	4/2/2022	CC-BY-NC	https://www.inaturalist.org/observations/110460553	https://inaturalist-open-data.s3.amazonaws.com/photos/186341980/medium.jpg	1	0	0	0	33.42907932	-112.4210544	United States	Narnia femorata
110588215	4/5/2022	CC-BY-NC	https://www.inaturalist.org/observations/110588215	https://inaturalist-open-data.s3.amazonaws.com/photos/186577377/medium.jpeg	1	0	0	0	33.4242399	-111.9280527	United States	Narnia femorata
110613036	4/2/2022	CC0	https://www.inaturalist.org/observations/110613036	https://inaturalist-open-data.s3.amazonaws.com/photos/186622563/medium.jpg	1	0	0	0	31.86068	-99.02894	United States	Narnia femorata
110626629	4/4/2022		https://www.inaturalist.org/observations/110626629	https://static.inaturalist.org/photos/186648965/medium.jpg	1	0	0	0	33.46206667	-111.9467	United States	Narnia femorata
110673818	4/7/2022	CC-BY-NC	https://www.inaturalist.org/observations/110673818	https://inaturalist-open-data.s3.amazonaws.com/photos/186754108/medium.jpg	1	0	0	0	32.77464807	-117.185267	United States	Narnia femorata
110805542	4/8/2022	CC-BY-NC	https://www.inaturalist.org/observations/110805542	https://inaturalist-open-data.s3.amazonaws.com/photos/186980416/medium.jpeg	1	0	0	0	33.79502487	-111.9632568	United States	Narnia femorata
110857487	4/8/2022	CC-BY-NC	https://www.inaturalist.org/observations/110857487	https://inaturalist-open-data.s3.amazonaws.com/photos/187075566/medium.jpg	1	0	0	0	33.4184096	-111.939505	United States	Narnia femorata
110905624	4/9/2022	CC-BY-NC	https://www.inaturalist.org/observations/110905624	https://inaturalist-open-data.s3.amazonaws.com/photos/207287676/medium.jpg	1	0	0	0	33.6739885	-111.85843	United States	Narnia femorata
110993368	4/10/2022	CC-BY-NC	https://www.inaturalist.org/observations/110993368	https://inaturalist-open-data.s3.amazonaws.com/photos/187321883/medium.jpg	1	0	0	0	33.30632833	-111.794395	United States	Narnia femorata
110993820	4/10/2022	CC0	https://www.inaturalist.org/observations/110993820	https://inaturalist-open-data.s3.amazonaws.com/photos/187322611/medium.jpg	1	0	0	0	29.45843	-98.45627	United States	Narnia femorata
111034649	4/3/2022		https://www.inaturalist.org/observations/111034649	https://static.inaturalist.org/photos/187394953/medium.jpg	1	0	0	0	32.29120441	-111.2082593	United States	Narnia femorata
111059738	4/10/2022	CC-BY-NC	https://www.inaturalist.org/observations/111059738	https://inaturalist-open-data.s3.amazonaws.com/photos/187434939/medium.jpg	1	0	0	0	33.49955259	-117.2735965	United States	Narnia femorata
111372528	4/9/2022	CC0	https://www.inaturalist.org/observations/111372528	https://inaturalist-open-data.s3.amazonaws.com/photos/188003810/medium.jpg	1	0	0	0	31.27062778	-98.61757549	United States	Narnia femorata
111437963	4/9/2022		https://www.inaturalist.org/observations/111437963	https://inaturalist-open-data.s3.amazonaws.com/photos/188120331/medium.jpg	1	0	0	0	31.26557951	-98.60829687	United States	Narnia femorata
111462983	4/14/2022	CC-BY-NC	https://www.inaturalist.org/observations/111462983	https://inaturalist-open-data.s3.amazonaws.com/photos/188164299/medium.jpeg	1	0	0	0	33.4242399	-111.9280527	United States	Narnia femorata
111484399	4/14/2022		https://www.inaturalist.org/observations/111484399	https://static.inaturalist.org/photos/188205634/medium.jpg	1	0	0	0	33.45967994	-111.9432978	United States	Narnia femorata
111549457	4/15/2022	CC0	https://www.inaturalist.org/observations/111549457	https://inaturalist-open-data.s3.amazonaws.com/photos/188320122/medium.jpg	1	0	0	0	32.958605	-96.694205	United States	Narnia femorata
111678093	4/16/2022	CC-BY-NC	https://www.inaturalist.org/observations/111678093	https://inaturalist-open-data.s3.amazonaws.com/photos/188554037/medium.jpg	1	0	0	0	32.33812578	-110.9790747	United States	Narnia femorata
111826264	4/17/2022	CC-BY-NC	https://www.inaturalist.org/observations/111826264	https://inaturalist-open-data.s3.amazonaws.com/photos/188824433/medium.jpeg	1	0	0	0	32.33825374	-110.9812817	United States	Narnia femorata
111852051	3/12/2022		https://www.inaturalist.org/observations/111852051	https://static.inaturalist.org/photos/199743016/medium.jpg	1	0	0	0	32.23058	-110.94217	United States	Narnia femorata
112021956	4/18/2022	CC-BY-NC	https://www.inaturalist.org/observations/112021956	https://static.inaturalist.org/photos/189183374/medium.jpg	1	0	0	0	34.065235	-118.4367033	United States	Narnia femorata
112064024	4/4/2022	CC-BY	https://www.inaturalist.org/observations/112064024	https://inaturalist-open-data.s3.amazonaws.com/photos/189258644/medium.jpeg	1	0	0	0	32.37529085	-110.9510481	United States	Narnia femorata
112079051	4/4/2022	CC-BY	https://www.inaturalist.org/observations/112079051	https://inaturalist-open-data.s3.amazonaws.com/photos/189285659/medium.jpeg	1	0	0	0	32.35382021	-110.9434504	United States	Narnia femorata
112079097	4/4/2022	CC-BY	https://www.inaturalist.org/observations/112079097	https://inaturalist-open-data.s3.amazonaws.com/photos/189285763/medium.jpeg	1	0	0	0	32.35333561	-110.9482184	United States	Narnia femorata
112110133	4/5/2022	CC-BY	https://www.inaturalist.org/observations/112110133	https://inaturalist-open-data.s3.amazonaws.com/photos/189342262/medium.jpeg	1	0	0	0	32.32236457	-110.8098633	United States	Narnia femorata
112146743	4/16/2022	CC-BY-NC	https://www.inaturalist.org/observations/112146743	https://inaturalist-open-data.s3.amazonaws.com/photos/189409423/medium.jpeg	1	0	0	0	33.38611667	-111.3612611	United States	Narnia femorata
112237230	4/15/2022	CC-BY-NC	https://www.inaturalist.org/observations/112237230	https://inaturalist-open-data.s3.amazonaws.com/photos/189572507/medium.jpg	1	0	0	0	33.87702327	-117.7392059	United States	Narnia femorata
112330619	4/19/2022	CC-BY-NC	https://www.inaturalist.org/observations/112330619	https://inaturalist-open-data.s3.amazonaws.com/photos/189733939/medium.jpg	1	0	0	0	32.33837833	-110.9792033	United States	Narnia femorata
112461699	4/22/2022	CC-BY-NC	https://www.inaturalist.org/observations/112461699	https://inaturalist-open-data.s3.amazonaws.com/photos/189954019/medium.jpeg	1	0	0	0	29.5044335	-98.5778893	United States	Narnia femorata
112544445	4/23/2022	CC-BY	https://www.inaturalist.org/observations/112544445	https://inaturalist-open-data.s3.amazonaws.com/photos/190098013/medium.jpg	1	0	0	0	30.28922833	-97.70398667	United States	Narnia femorata
112710583	3/25/2022	CC-BY	https://www.inaturalist.org/observations/112710583	https://inaturalist-open-data.s3.amazonaws.com/photos/190394330/medium.jpeg	1	0	0	0	32.21510278	-110.7254722	United States	Narnia femorata
112726650	4/24/2022	CC-BY-NC	https://www.inaturalist.org/observations/112726650	https://inaturalist-open-data.s3.amazonaws.com/photos/190422826/medium.jpeg	1	0	0	0	31.79608405	-111.0156268	United States	Narnia femorata
112748279	4/24/2022	CC-BY-NC	https://www.inaturalist.org/observations/112748279	https://inaturalist-open-data.s3.amazonaws.com/photos/190460875/medium.jpg	1	0	0	0	30.27057884	-97.77734626	United States	Narnia femorata
112792703	4/23/2022	CC-BY-NC	https://www.inaturalist.org/observations/112792703	https://inaturalist-open-data.s3.amazonaws.com/photos/190541322/medium.jpg	1	0	0	0	33.886488	-111.816117	United States	Narnia femorata
112824759	4/24/2022	CC-BY-NC	https://www.inaturalist.org/observations/112824759	https://inaturalist-open-data.s3.amazonaws.com/photos/190601556/medium.jpg	1	0	0	0	30.23832	-97.70118	United States	Narnia femorata
112867578	4/25/2022	CC-BY-NC	https://www.inaturalist.org/observations/112867578	https://inaturalist-open-data.s3.amazonaws.com/photos/190677001/medium.jpg	1	0	0	0	26.127675	-97.94953	United States	Narnia femorata
112916527	4/25/2022	CC-BY-NC	https://www.inaturalist.org/observations/112916527	https://inaturalist-open-data.s3.amazonaws.com/photos/190766092/medium.jpg	1	0	0	0	33.77071619	-117.7645674	United States	Narnia femorata
112936178	4/23/2022	CC-BY	https://www.inaturalist.org/observations/112936178	https://inaturalist-open-data.s3.amazonaws.com/photos/190802105/medium.jpg	1	0	0	0	33.8894087	-111.8149447	United States	Narnia femorata
113034694	4/26/2022		https://www.inaturalist.org/observations/113034694	https://static.inaturalist.org/photos/190976399/medium.jpeg	1	0	0	0	29.55053497	-98.44401	United States	Narnia femorata
113034897	4/26/2022		https://www.inaturalist.org/observations/113034897	https://static.inaturalist.org/photos/190976756/medium.jpeg	1	0	0	0	29.55047597	-98.44402497	United States	Narnia femorata
113130850	4/26/2022	CC-BY-NC	https://www.inaturalist.org/observations/113130850	https://inaturalist-open-data.s3.amazonaws.com/photos/191143579/medium.jpeg	1	0	0	0	29.55045556	-98.444	United States	Narnia femorata
113134191	4/26/2022	CC-BY-NC	https://www.inaturalist.org/observations/113134191	https://inaturalist-open-data.s3.amazonaws.com/photos/191149463/medium.jpeg	1	0	0	0	29.55044167	-98.444025	United States	Narnia femorata
113227111	4/25/2022	CC-BY-NC	https://www.inaturalist.org/observations/113227111	https://inaturalist-open-data.s3.amazonaws.com/photos/191315651/medium.jpeg	1	0	0	0	31.79607963	-111.0155212	United States	Narnia femorata
113602431	4/29/2022		https://www.inaturalist.org/observations/113602431	https://static.inaturalist.org/photos/191915034/medium.jpg	1	0	0	0	32.38881501	-111.0007577	United States	Narnia femorata
113609089	4/29/2022	CC-BY	https://www.inaturalist.org/observations/113609089	https://inaturalist-open-data.s3.amazonaws.com/photos/191924673/medium.png	1	0	0	0	32.2101484	-110.7589987	United States	Narnia femorata
113666089	4/29/2022	CC-BY-NC-SA	https://www.inaturalist.org/observations/113666089	https://inaturalist-open-data.s3.amazonaws.com/photos/192023551/medium.jpeg	1	0	0	0	19.60914952	-99.08887982	Mexico	Narnia femorata
113892332	4/30/2022	CC-BY-NC	https://www.inaturalist.org/observations/113892332	https://inaturalist-open-data.s3.amazonaws.com/photos/192371138/medium.jpg	1	0	0	0	32.24798785	-110.9106456	United States	Narnia femorata
113965196	4/29/2022	CC-BY	https://www.inaturalist.org/observations/113965196	https://inaturalist-open-data.s3.amazonaws.com/photos/192488931/medium.jpg	1	0	0	0	33.0417055	-117.1323612	United States	Narnia femorata
113971815	4/30/2022	CC-BY-NC	https://www.inaturalist.org/observations/113971815	https://inaturalist-open-data.s3.amazonaws.com/photos/192499295/medium.jpg	1	0	0	0	33.603705	-117.75283	United States	Narnia femorata
114074086	4/30/2022	CC-BY-NC	https://www.inaturalist.org/observations/114074086	https://inaturalist-open-data.s3.amazonaws.com/photos/192658671/medium.jpeg	1	0	0	0	30.87883134	-98.43958709	United States	Narnia femorata
114094469	4/30/2022	CC-BY-NC	https://www.inaturalist.org/observations/114094469	https://inaturalist-open-data.s3.amazonaws.com/photos/192703967/medium.jpeg	1	0	0	0	30.3877547	-97.7281516	United States	Narnia femorata
114415648	5/1/2022	CC-BY-NC	https://www.inaturalist.org/observations/114415648	https://inaturalist-open-data.s3.amazonaws.com/photos/193207938/medium.jpeg	1	0	0	0	34.23811599	-118.5301232	United States	Narnia femorata
114423344	5/1/2022	CC-BY-NC	https://www.inaturalist.org/observations/114423344	https://inaturalist-open-data.s3.amazonaws.com/photos/193220341/medium.jpg	1	0	0	0	29.26022879	-98.57578992	United States	Narnia femorata
114581219	4/30/2022	CC-BY-NC	https://www.inaturalist.org/observations/114581219	https://inaturalist-open-data.s3.amazonaws.com/photos/193477079/medium.jpeg	1	0	0	0	34.2754941	-118.6147722	United States	Narnia femorata
114759063	5/1/2022	CC-BY-NC	https://www.inaturalist.org/observations/114759063	https://static.inaturalist.org/photos/193749481/medium.jpg	1	0	0	0	31.772969	-106.5033935	United States	Narnia femorata
115035054	5/1/2022	CC-BY-NC	https://www.inaturalist.org/observations/115035054	https://inaturalist-open-data.s3.amazonaws.com/photos/194191252/medium.jpeg	1	0	0	0	33.6636727	-117.8483374	United States	Narnia femorata
115111943	4/29/2022		https://www.inaturalist.org/observations/115111943	https://static.inaturalist.org/photos/194303581/medium.jpg	1	0	0	0	30.42771017	-97.84109564	United States	Narnia femorata
115280170	5/3/2022		https://www.inaturalist.org/observations/115280170	https://static.inaturalist.org/photos/194595173/medium.jpeg	1	0	0	0	19.301016	-99.00242197	Mexico	Narnia femorata
115284394	5/3/2022		https://www.inaturalist.org/observations/115284394	https://static.inaturalist.org/photos/194601742/medium.jpeg	1	0	0	0	19.313091	-98.974078	Mexico	Narnia femorata
115289067	5/1/2022		https://www.inaturalist.org/observations/115289067	https://static.inaturalist.org/photos/194607954/medium.jpg	1	0	0	0	30.5511401	-97.64011471	United States	Narnia femorata
115295849	4/30/2022	CC-BY-NC	https://www.inaturalist.org/observations/115295849	https://inaturalist-open-data.s3.amazonaws.com/photos/194623396/medium.jpeg	1	0	0	0	30.60776167	-97.79876167	United States	Narnia femorata
115450941	4/30/2022	CC-BY	https://www.inaturalist.org/observations/115450941	https://inaturalist-open-data.s3.amazonaws.com/photos/194843099/medium.jpeg	1	0	0	0	32.576214	-97.447553	United States	Narnia femorata
115452207	5/2/2022	CC-BY-NC-ND	https://www.inaturalist.org/observations/115452207	https://inaturalist-open-data.s3.amazonaws.com/photos/194842906/medium.jpeg	1	0	0	0	34.28332528	-118.529335	United States	Narnia femorata
115452225	5/2/2022	CC-BY-NC-ND	https://www.inaturalist.org/observations/115452225	https://inaturalist-open-data.s3.amazonaws.com/photos/194842930/medium.jpeg	1	0	0	0	34.28332528	-118.529335	United States	Narnia femorata
115551387	5/2/2022	CC-BY-NC	https://www.inaturalist.org/observations/115551387	https://inaturalist-open-data.s3.amazonaws.com/photos/195017663/medium.jpeg	1	0	0	0	30.54426406	-97.74766634	United States	Narnia femorata
115589122	5/4/2022	CC-BY-NC-ND	https://www.inaturalist.org/observations/115589122	https://inaturalist-open-data.s3.amazonaws.com/photos/195081407/medium.jpeg	1	0	0	0	34.28332528	-118.529335	United States	Narnia femorata
115661418	5/5/2022	CC-BY-NC	https://www.inaturalist.org/observations/115661418	https://inaturalist-open-data.s3.amazonaws.com/photos/195216579/medium.jpg	1	0	0	0	32.231895	-110.9539717	United States	Narnia femorata
115709179	4/20/2022	CC-BY-NC	https://www.inaturalist.org/observations/115709179	https://inaturalist-open-data.s3.amazonaws.com/photos/195291681/medium.jpeg	1	0	0	0	29.26633597	-103.302817	United States	Narnia femorata
115740438	4/15/2022	CC-BY-NC	https://www.inaturalist.org/observations/115740438	https://inaturalist-open-data.s3.amazonaws.com/photos/195343692/medium.jpg	1	0	0	0	34.16833833	-118.9568417	United States	Narnia femorata
115743543	4/29/2022	CC-BY-NC-ND	https://www.inaturalist.org/observations/115743543	https://inaturalist-open-data.s3.amazonaws.com/photos/195346739/medium.jpeg	1	0	0	0	34.28332528	-118.529335	United States	Narnia femorata
115752595	5/6/2022	CC-BY-NC	https://www.inaturalist.org/observations/115752595	https://inaturalist-open-data.s3.amazonaws.com/photos/195364147/medium.jpeg	1	0	0	0	33.32343611	-112.0193972	United States	Narnia femorata
115752848	5/6/2022	CC-BY-NC	https://www.inaturalist.org/observations/115752848	https://inaturalist-open-data.s3.amazonaws.com/photos/195364565/medium.jpeg	1	0	0	0	33.32819444	-112.0153528	United States	Narnia femorata
115768786	5/6/2022	CC-BY-NC	https://www.inaturalist.org/observations/115768786	https://inaturalist-open-data.s3.amazonaws.com/photos/195385626/medium.jpg	1	0	0	0	29.72131667	-98.12441383	United States	Narnia femorata
115830886	5/6/2022		https://www.inaturalist.org/observations/115830886	https://static.inaturalist.org/photos/195494199/medium.jpeg	1	0	0	0	19.32757097	-98.981453	Mexico	Narnia femorata
115910104	5/7/2022	CC-BY-NC	https://www.inaturalist.org/observations/115910104	https://inaturalist-open-data.s3.amazonaws.com/photos/195622559/medium.jpg	1	0	0	0	29.63973223	-98.14479361	United States	Narnia femorata
116001549	5/7/2022	CC-BY-NC	https://www.inaturalist.org/observations/116001549	https://inaturalist-open-data.s3.amazonaws.com/photos/195783008/medium.jpg	1	0	0	0	33.77071619	-117.7645674	United States	Narnia femorata
116044005	5/1/2022	CC-BY-NC	https://www.inaturalist.org/observations/116044005	https://inaturalist-open-data.s3.amazonaws.com/photos/195856546/medium.jpeg	1	0	0	0	34.1941021	-118.1679398	United States	Narnia femorata
116126698	5/8/2022		https://www.inaturalist.org/observations/116126698	https://static.inaturalist.org/photos/195995439/medium.jpg	1	0	0	0	30.31415333	-97.82089167	United States	Narnia femorata
116126812	5/8/2022		https://www.inaturalist.org/observations/116126812	https://static.inaturalist.org/photos/195995558/medium.jpg	1	0	0	0	30.31415333	-97.8209	United States	Narnia femorata
116183027	5/8/2022	CC-BY-NC	https://www.inaturalist.org/observations/116183027	https://inaturalist-open-data.s3.amazonaws.com/photos/196092039/medium.jpeg	1	0	0	0	32.8925705	-97.48725891	United States	Narnia femorata
116219336	4/29/2022	CC-BY-NC	https://www.inaturalist.org/observations/116219336	https://inaturalist-open-data.s3.amazonaws.com/photos/196156089/medium.jpg	1	0	0	0	32.11869722	-97.86071667	United States	Narnia femorata
116287795	5/9/2022	CC-BY-NC	https://www.inaturalist.org/observations/116287795	https://inaturalist-open-data.s3.amazonaws.com/photos/196281838/medium.jpg	1	0	0	0	30.58177444	-98.25150919	United States	Narnia femorata
116310218	5/2/2022	CC-BY-NC	https://www.inaturalist.org/observations/116310218	https://inaturalist-open-data.s3.amazonaws.com/photos/196320196/medium.jpeg	1	0	0	0	30.66456	-97.37849667	United States	Narnia femorata
116328365	5/8/2022	CC-BY-NC	https://www.inaturalist.org/observations/116328365	https://inaturalist-open-data.s3.amazonaws.com/photos/196353029/medium.jpg	1	0	0	0	30.51582667	-98.15806667	United States	Narnia femorata
116486566	5/10/2022	CC-BY-NC	https://www.inaturalist.org/observations/116486566	https://inaturalist-open-data.s3.amazonaws.com/photos/196635703/medium.jpg	1	0	0	0	28.94059329	-99.07398979	United States	Narnia femorata
116598327	5/11/2022	CC-BY-NC	https://www.inaturalist.org/observations/116598327	https://inaturalist-open-data.s3.amazonaws.com/photos/196829092/medium.jpeg	1	0	0	0	30.50434525	-97.98739855	United States	Narnia femorata
116598329	5/11/2022	CC-BY-NC	https://www.inaturalist.org/observations/116598329	https://inaturalist-open-data.s3.amazonaws.com/photos/196829169/medium.jpeg	1	0	0	0	30.50434525	-97.98739855	United States	Narnia femorata
116626668	5/7/2022	CC-BY-NC	https://www.inaturalist.org/observations/116626668	https://inaturalist-open-data.s3.amazonaws.com/photos/196882672/medium.jpg	1	0	0	0				Narnia femorata
116874917	5/13/2022	CC-BY-NC	https://www.inaturalist.org/observations/116874917	https://inaturalist-open-data.s3.amazonaws.com/photos/197320233/medium.jpeg	1	0	0	0	30.69084582	-97.8077748	United States	Narnia femorata
116874923	5/13/2022	CC-BY-NC	https://www.inaturalist.org/observations/116874923	https://inaturalist-open-data.s3.amazonaws.com/photos/197320332/medium.jpeg	1	0	0	0	30.69084582	-97.8077748	United States	Narnia femorata
116887709	5/7/2022	CC-BY	https://www.inaturalist.org/observations/116887709	https://inaturalist-open-data.s3.amazonaws.com/photos/197344897/medium.jpeg	1	0	0	0	29.837544	-100.323722	United States	Narnia femorata
116893771	5/6/2022	CC-BY-NC	https://www.inaturalist.org/observations/116893771	https://inaturalist-open-data.s3.amazonaws.com/photos/197350613/medium.jpeg	1	0	0	0	29.83002222	-100.3264222	United States	Narnia femorata
117074589	5/13/2022	CC-BY-NC	https://www.inaturalist.org/observations/117074589	https://inaturalist-open-data.s3.amazonaws.com/photos/197678081/medium.jpeg	1	0	0	0	34.17677797	-118.09659	United States	Narnia femorata
117210791	5/15/2022	CC-BY-NC	https://www.inaturalist.org/observations/117210791	https://inaturalist-open-data.s3.amazonaws.com/photos/197921239/medium.jpg	1	0	0	0	34.20248032	-118.1656168	United States	Narnia femorata
117253675	4/30/2022	CC-BY	https://www.inaturalist.org/observations/117253675	https://inaturalist-open-data.s3.amazonaws.com/photos/198001829/medium.jpg	1	0	0	0	31.67439667	-110.9498217	United States	Narnia femorata
117325854	5/15/2022		https://www.inaturalist.org/observations/117325854	https://static.inaturalist.org/photos/198131550/medium.jpg	1	0	0	0	30.31407	-97.82070833	United States	Narnia femorata
117326144	5/15/2022		https://www.inaturalist.org/observations/117326144	https://static.inaturalist.org/photos/198132117/medium.jpg	1	0	0	0	30.31405	-97.82280833	United States	Narnia femorata
117392668	5/16/2022	CC-BY-NC	https://www.inaturalist.org/observations/117392668	https://inaturalist-open-data.s3.amazonaws.com/photos/198250965/medium.jpg	1	0	0	0	33.81962434	-117.7653279	United States	Narnia femorata
117541255	5/17/2022	CC-BY-NC	https://www.inaturalist.org/observations/117541255	https://inaturalist-open-data.s3.amazonaws.com/photos/198521272/medium.jpg	1	0	0	0	33.77071619	-117.7645674	United States	Narnia femorata
117594642	5/18/2022	CC-BY-NC	https://www.inaturalist.org/observations/117594642	https://inaturalist-open-data.s3.amazonaws.com/photos/198618361/medium.jpg	1	0	0	0	33.52707	-101.91662	United States	Narnia femorata
117595332	5/18/2022	CC-BY-NC	https://www.inaturalist.org/observations/117595332	https://inaturalist-open-data.s3.amazonaws.com/photos/198619569/medium.jpg	1	0	0	0	33.527045	-101.9167883	United States	Narnia femorata
117683775	5/18/2022	CC-BY-NC	https://www.inaturalist.org/observations/117683775	https://inaturalist-open-data.s3.amazonaws.com/photos/198774696/medium.jpeg	1	0	0	0	32.64606797	-97.446184	United States	Narnia femorata
117687234	5/18/2022	CC-BY-NC	https://www.inaturalist.org/observations/117687234	https://inaturalist-open-data.s3.amazonaws.com/photos/198777901/medium.jpeg	1	0	0	0	31.07465054	-98.5070195	United States	Narnia femorata
117692631	5/18/2022	CC-BY-NC	https://www.inaturalist.org/observations/117692631	https://inaturalist-open-data.s3.amazonaws.com/photos/198791658/medium.jpg	1	0	0	0	33.5575886	-117.7608744	United States	Narnia femorata
117733573	5/12/2022	CC-BY-NC	https://www.inaturalist.org/observations/117733573	https://inaturalist-open-data.s3.amazonaws.com/photos/198863608/medium.jpeg	1	0	0	0	35.06923294	-106.6607852	United States	Narnia femorata
117780378	5/19/2022		https://www.inaturalist.org/observations/117780378	https://static.inaturalist.org/photos/198940977/medium.jpeg	1	0	0	0	32.45048403	-110.9806847	United States	Narnia femorata
117876960	5/20/2022	CC-BY-NC	https://www.inaturalist.org/observations/117876960	https://inaturalist-open-data.s3.amazonaws.com/photos/199111427/medium.jpg	1	0	0	0	29.72116333	-98.12439717	United States	Narnia femorata
118081991	5/19/2022	CC-BY	https://www.inaturalist.org/observations/118081991	https://inaturalist-open-data.s3.amazonaws.com/photos/199468490/medium.jpg	1	0	0	0	33.60021766	-112.0699808	United States	Narnia femorata
118112200	5/21/2022	CC-BY-NC	https://www.inaturalist.org/observations/118112200	https://inaturalist-open-data.s3.amazonaws.com/photos/199525949/medium.jpg	1	0	0	0	33.6080248	-117.7640456	United States	Narnia femorata
118378522	5/22/2022		https://www.inaturalist.org/observations/118378522	https://static.inaturalist.org/photos/200000699/medium.jpg	1	0	0	0	30.31372833	-97.82071667	United States	Narnia femorata
118443633	5/23/2022	CC-BY-NC	https://www.inaturalist.org/observations/118443633	https://inaturalist-open-data.s3.amazonaws.com/photos/200115816/medium.jpeg	1	0	0	0	33.60776605	-117.7595544	United States	Narnia femorata
119001062	5/26/2022	CC-BY-NC	https://www.inaturalist.org/observations/119001062	https://inaturalist-open-data.s3.amazonaws.com/photos/201124752/medium.jpeg	1	0	0	0	34.28400556	-118.3756639	United States	Narnia femorata
119060045	5/27/2022		https://www.inaturalist.org/observations/119060045	https://inaturalist-open-data.s3.amazonaws.com/photos/201228899/medium.jpg	1	0	0	0	33.80482167	-106.8911667	United States	Narnia femorata
119124769	5/28/2022	CC-BY-NC	https://www.inaturalist.org/observations/119124769	https://inaturalist-open-data.s3.amazonaws.com/photos/201340965/medium.jpg	1	0	0	0	35.1603055	-106.474175	United States	Narnia femorata
119179976	5/27/2022	CC-BY-NC	https://www.inaturalist.org/observations/119179976	https://inaturalist-open-data.s3.amazonaws.com/photos/201442965/medium.jpeg	1	0	0	0	33.95199416	-117.2640054	United States	Narnia femorata
119201825	5/25/2022	CC-BY	https://www.inaturalist.org/observations/119201825	https://inaturalist-open-data.s3.amazonaws.com/photos/201485747/medium.jpg	1	0	0	0	34.46960833	-118.3957967	United States	Narnia femorata
119417478	5/29/2022		https://www.inaturalist.org/observations/119417478	https://static.inaturalist.org/photos/201867721/medium.jpg	1	0	0	0	30.31372833	-97.82087	United States	Narnia femorata
119436560	5/30/2022	CC-BY-NC	https://www.inaturalist.org/observations/119436560	https://inaturalist-open-data.s3.amazonaws.com/photos/201900424/medium.jpg	1	0	0	0	30.85001167	-98.13698617	United States	Narnia femorata
119525663	5/30/2022	CC-BY	https://www.inaturalist.org/observations/119525663	https://inaturalist-open-data.s3.amazonaws.com/photos/202060553/medium.png	1	0	0	0	32.2101484	-110.7589987	United States	Narnia femorata
119652007	5/25/2022	CC-BY-NC	https://www.inaturalist.org/observations/119652007	https://inaturalist-open-data.s3.amazonaws.com/photos/202292509/medium.jpg	1	0	0	0	33.11650468	-117.1565346	United States	Narnia femorata
119776087	6/1/2022	CC-BY-NC	https://www.inaturalist.org/observations/119776087	https://inaturalist-open-data.s3.amazonaws.com/photos/202513791/medium.jpeg	1	0	0	0	32.92500497	-117.258232	United States	Narnia femorata
119803562	5/22/2022	CC-BY-NC	https://www.inaturalist.org/observations/119803562	https://inaturalist-open-data.s3.amazonaws.com/photos/202563694/medium.jpg	1	0	0	0	32.259025	-111.0413055	United States	Narnia femorata
119831968	6/1/2022	CC-BY-NC	https://www.inaturalist.org/observations/119831968	https://inaturalist-open-data.s3.amazonaws.com/photos/202617071/medium.jpg	1	0	0	0	32.21450833	-110.7252117	United States	Narnia femorata
119899575	5/31/2022	CC-BY-NC	https://www.inaturalist.org/observations/119899575	https://inaturalist-open-data.s3.amazonaws.com/photos/202734089/medium.jpg	1	0	0	0	32.30898667	-106.7827133	United States	Narnia femorata
119922432	6/2/2022		https://www.inaturalist.org/observations/119922432	https://static.inaturalist.org/photos/202774897/medium.jpg	1	0	0	0	30.34623667	-97.744775	United States	Narnia femorata
119936245	6/2/2022		https://www.inaturalist.org/observations/119936245	https://static.inaturalist.org/photos/202799021/medium.jpg	1	0	0	0	32.61493833	-116.5691467	United States	Narnia femorata
120032809	6/3/2022		https://www.inaturalist.org/observations/120032809	https://static.inaturalist.org/photos/202971765/medium.jpg	1	0	0	0	32.76530244	-97.50272911	United States	Narnia femorata
120277042	6/4/2022	CC-BY-NC	https://www.inaturalist.org/observations/120277042	https://inaturalist-open-data.s3.amazonaws.com/photos/203410739/medium.jpeg	1	0	0	0	33.4567276	-117.6232312	United States	Narnia femorata
120505599	6/4/2022	CC-BY-NC	https://www.inaturalist.org/observations/120505599	https://inaturalist-open-data.s3.amazonaws.com/photos/203826045/medium.jpeg	1	0	0	0	31.08269115	-97.54003597	United States	Narnia femorata
120980937	6/4/2022	CC-BY-NC	https://www.inaturalist.org/observations/120980937	https://inaturalist-open-data.s3.amazonaws.com/photos/204661986/medium.jpg	1	0	0	0	33.40062619	-111.889343	United States	Narnia femorata
120980979	6/7/2022	CC-BY-NC	https://www.inaturalist.org/observations/120980979	https://inaturalist-open-data.s3.amazonaws.com/photos/204673611/medium.jpg	1	0	0	0	33.40062619	-111.889343	United States	Narnia femorata
121175215	6/10/2022	CC-BY-NC	https://www.inaturalist.org/observations/121175215	https://inaturalist-open-data.s3.amazonaws.com/photos/205028014/medium.jpg	1	0	0	0	33.59245128	-117.2034765	United States	Narnia femorata
121182848	6/10/2022	CC-BY-NC	https://www.inaturalist.org/observations/121182848	https://inaturalist-open-data.s3.amazonaws.com/photos/205040676/medium.jpeg	1	0	0	0	33.085312	-117.220381	United States	Narnia femorata
121182849	6/10/2022	CC-BY-NC	https://www.inaturalist.org/observations/121182849	https://inaturalist-open-data.s3.amazonaws.com/photos/205040692/medium.jpeg	1	0	0	0	33.085314	-117.220383	United States	Narnia femorata
121182850	6/10/2022	CC-BY-NC	https://www.inaturalist.org/observations/121182850	https://inaturalist-open-data.s3.amazonaws.com/photos/205040711/medium.jpeg	1	0	0	0	33.085315	-117.220386	United States	Narnia femorata
121182852	6/10/2022	CC-BY-NC	https://www.inaturalist.org/observations/121182852	https://inaturalist-open-data.s3.amazonaws.com/photos/205040725/medium.jpeg	1	0	0	0	33.08531	-117.220383	United States	Narnia femorata
121645369	6/13/2022	CC-BY-ND	https://www.inaturalist.org/observations/121645369	https://inaturalist-open-data.s3.amazonaws.com/photos/205870315/medium.jpg	1	0	0	0	32.71845	-117.2533633	United States	Narnia femorata
121676457	6/13/2022		https://www.inaturalist.org/observations/121676457	https://static.inaturalist.org/photos/205928686/medium.jpg	1	0	0	0	35.08230546	-106.6587539	United States	Narnia femorata
121681114	6/13/2022	CC-BY-NC	https://www.inaturalist.org/observations/121681114	https://inaturalist-open-data.s3.amazonaws.com/photos/205936644/medium.jpeg	1	0	0	0	33.075949	-117.221847	United States	Narnia femorata
121690395	7/20/2021	CC-BY-NC	https://www.inaturalist.org/observations/121690395	https://inaturalist-open-data.s3.amazonaws.com/photos/205954405/medium.jpeg	1	0	0	0	32.921309	-117.25651	United States	Narnia femorata
121952785	6/13/2022	CC-BY-NC	https://www.inaturalist.org/observations/121952785	https://inaturalist-open-data.s3.amazonaws.com/photos/206424739/medium.jpg	1	0	0	0	33.87702327	-117.7392059	United States	Narnia femorata
121979481	6/15/2022	CC-BY-NC-SA	https://www.inaturalist.org/observations/121979481	https://inaturalist-open-data.s3.amazonaws.com/photos/206475799/medium.jpg	1	0	0	0	34.20025333	-118.2131117	United States	Narnia femorata
122078585	6/16/2022	CC-BY-NC	https://www.inaturalist.org/observations/122078585	https://inaturalist-open-data.s3.amazonaws.com/photos/206651646/medium.jpg	1	0	0	0	33.65789181	-117.8147075	United States	Narnia femorata
122200413	5/23/2022	CC-BY-NC	https://www.inaturalist.org/observations/122200413	https://inaturalist-open-data.s3.amazonaws.com/photos/206872323/medium.jpg	1	0	0	0	31.725142	-110.880072	United States	Narnia femorata
122242595	6/17/2022	CC-BY-NC	https://www.inaturalist.org/observations/122242595	https://inaturalist-open-data.s3.amazonaws.com/photos/206972237/medium.jpg	1	0	0	0	29.55076167	-98.75901167	United States	Narnia femorata
122546221	6/19/2022	CC-BY-NC	https://www.inaturalist.org/observations/122546221	https://inaturalist-open-data.s3.amazonaws.com/photos/207490689/medium.jpg	1	0	0	0	33.531625	-111.96643	United States	Narnia femorata
122563336	6/8/2022	CC-BY-NC	https://www.inaturalist.org/observations/122563336	https://inaturalist-open-data.s3.amazonaws.com/photos/207521515/medium.jpeg	1	0	0	0	33.539963	-101.89526	United States	Narnia femorata
122825799	6/18/2022	CC-BY-NC	https://www.inaturalist.org/observations/122825799	https://inaturalist-open-data.s3.amazonaws.com/photos/208001486/medium.jpeg	1	0	0	0	33.6999789	-116.3744166	United States	Narnia femorata
123044242	6/21/2022	CC-BY-NC	https://www.inaturalist.org/observations/123044242	https://inaturalist-open-data.s3.amazonaws.com/photos/208404562/medium.jpg	1	0	0	0	33.58994242	-101.8863648	United States	Narnia femorata
123044243	6/21/2022	CC-BY-NC	https://www.inaturalist.org/observations/123044243	https://inaturalist-open-data.s3.amazonaws.com/photos/208404575/medium.jpg	1	0	0	0	33.58994242	-101.8863648	United States	Narnia femorata
123044249	6/21/2022	CC-BY-NC	https://www.inaturalist.org/observations/123044249	https://inaturalist-open-data.s3.amazonaws.com/photos/208404619/medium.jpg	1	0	0	0	33.58994242	-101.8863648	United States	Narnia femorata
123100162	5/22/2022	CC-BY-NC	https://www.inaturalist.org/observations/123100162	https://inaturalist-open-data.s3.amazonaws.com/photos/208503196/medium.jpg	1	0	0	0	32.10305	-116.4501717	Mexico	Narnia femorata
123365992	6/25/2022		https://www.inaturalist.org/observations/123365992	https://static.inaturalist.org/photos/208981138/medium.jpeg	1	0	0	0	35.29579544	-106.4294052	United States	Narnia femorata
123455236	6/25/2022	CC-BY-NC	https://www.inaturalist.org/observations/123455236	https://inaturalist-open-data.s3.amazonaws.com/photos/209132664/medium.jpg	1	0	0	0	28.9427717	-99.0707166	United States	Narnia femorata
123569050	6/20/2022	CC-BY-NC	https://www.inaturalist.org/observations/123569050	https://inaturalist-open-data.s3.amazonaws.com/photos/209344581/medium.jpeg	1	0	0	0	32.85810562	-98.47845197	United States	Narnia femorata
123584442	6/17/2022	CC-BY-NC	https://www.inaturalist.org/observations/123584442	https://inaturalist-open-data.s3.amazonaws.com/photos/209371079/medium.jpg	1	0	0	0	32.73201167	-117.1439667	United States	Narnia femorata
124068699	6/29/2022		https://www.inaturalist.org/observations/124068699	https://inaturalist-open-data.s3.amazonaws.com/photos/210255427/medium.jpg	1	0	0	0	35.21653	-106.47863	United States	Narnia femorata
124164105	6/30/2022		https://www.inaturalist.org/observations/124164105	https://inaturalist-open-data.s3.amazonaws.com/photos/210424731/medium.jpg	1	0	0	0	32.82878667	-117.0761195	United States	Narnia femorata
124164317	6/30/2022		https://www.inaturalist.org/observations/124164317	https://inaturalist-open-data.s3.amazonaws.com/photos/210425717/medium.jpg	1	0	0	0	32.82881167	-117.076125	United States	Narnia femorata
124190796	6/30/2022	CC-BY-NC	https://www.inaturalist.org/observations/124190796	https://inaturalist-open-data.s3.amazonaws.com/photos/210473477/medium.jpeg	1	0	0	0	32.83492032	-117.0749229	United States	Narnia femorata
124631823	7/2/2022	CC-BY-NC	https://www.inaturalist.org/observations/124631823	https://inaturalist-open-data.s3.amazonaws.com/photos/211264066/medium.jpeg	1	0	0	0	29.19912263	-98.82535784	United States	Narnia femorata
124773245	7/4/2022	CC-BY-NC	https://www.inaturalist.org/observations/124773245	https://inaturalist-open-data.s3.amazonaws.com/photos/211519604/medium.jpeg	1	0	0	0	30.23534985	-97.64563747	United States	Narnia femorata
124903150	7/4/2022	CC-BY-NC-ND	https://www.inaturalist.org/observations/124903150	https://inaturalist-open-data.s3.amazonaws.com/photos/211758576/medium.jpeg	1	0	0	0	34.28332528	-118.529335	United States	Narnia femorata
125128237	7/6/2022		https://www.inaturalist.org/observations/125128237	https://static.inaturalist.org/photos/212172886/medium.jpg	1	0	0	0	26.77414167	-98.97178667	United States	Narnia femorata
125731842	7/10/2022	CC-BY-NC	https://www.inaturalist.org/observations/125731842	https://inaturalist-open-data.s3.amazonaws.com/photos/213252398/medium.jpeg	1	0	0	0	33.076533	-117.222767	United States	Narnia femorata
125731845	7/10/2022	CC-BY-NC	https://www.inaturalist.org/observations/125731845	https://inaturalist-open-data.s3.amazonaws.com/photos/213252421/medium.jpeg	1	0	0	0	33.076537	-117.222766	United States	Narnia femorata
125848478	7/10/2022	CC-BY	https://www.inaturalist.org/observations/125848478	https://inaturalist-open-data.s3.amazonaws.com/photos/213464080/medium.jpeg	1	0	0	0	32.1001203	-116.8818167	Mexico	Narnia femorata
125887711	7/11/2022	CC-BY-NC	https://www.inaturalist.org/observations/125887711	https://inaturalist-open-data.s3.amazonaws.com/photos/213538571/medium.jpeg	1	0	0	0	32.924794	-117.2583579	United States	Narnia femorata
125957314	7/12/2022		https://www.inaturalist.org/observations/125957314	https://static.inaturalist.org/photos/213661854/medium.jpg	1	0	0	0	32.99688726	-117.2356308	United States	Narnia femorata
126284011	7/8/2022	CC-BY-NC	https://www.inaturalist.org/observations/126284011	https://inaturalist-open-data.s3.amazonaws.com/photos/214254259/medium.jpeg	1	0	0	0	33.00868225	-117.2489929	United States	Narnia femorata
126435133	7/15/2022	CC-BY-NC	https://www.inaturalist.org/observations/126435133	https://inaturalist-open-data.s3.amazonaws.com/photos/214526799/medium.jpeg	1	0	0	0	20.7087217	-103.3935931	Mexico	Narnia femorata
126583363	7/16/2022	CC-BY-NC	https://www.inaturalist.org/observations/126583363	https://inaturalist-open-data.s3.amazonaws.com/photos/214793712/medium.jpeg	1	0	0	0	32.936091	-117.260441	United States	Narnia femorata
126734942	7/17/2022	CC-BY-NC	https://www.inaturalist.org/observations/126734942	https://inaturalist-open-data.s3.amazonaws.com/photos/215066753/medium.jpeg	1	0	0	0	19.273904	-96.54715097	Mexico	Narnia femorata
126770608	7/17/2022		https://www.inaturalist.org/observations/126770608	https://static.inaturalist.org/photos/215135165/medium.jpg	1	0	0	0	32.45049667	-110.980645	United States	Narnia femorata
127163233	7/20/2022	CC-BY-NC	https://www.inaturalist.org/observations/127163233	https://inaturalist-open-data.s3.amazonaws.com/photos/215851941/medium.jpeg	1	0	0	0	28.93847796	-99.06644877	United States	Narnia femorata
127181007	7/19/2022	CC-BY-NC	https://www.inaturalist.org/observations/127181007	https://inaturalist-open-data.s3.amazonaws.com/photos/215887853/medium.jpg	1	0	0	0	34.20013833	-118.2133383	United States	Narnia femorata
127271999	7/21/2022	CC-BY-NC	https://www.inaturalist.org/observations/127271999	https://inaturalist-open-data.s3.amazonaws.com/photos/216054298/medium.jpeg	1	0	0	0	32.74702072	-117.2347412	United States	Narnia femorata
127552633	7/23/2022	CC-BY-NC-ND	https://www.inaturalist.org/observations/127552633	https://inaturalist-open-data.s3.amazonaws.com/photos/216555500/medium.jpeg	1	0	0	0	34.28332528	-118.529335	United States	Narnia femorata
127585908	7/23/2022	CC-BY-NC	https://www.inaturalist.org/observations/127585908	https://inaturalist-open-data.s3.amazonaws.com/photos/216617055/medium.jpeg	1	0	0	0	28.93618585	-99.07519453	United States	Narnia femorata
127585914	7/23/2022	CC-BY-NC	https://www.inaturalist.org/observations/127585914	https://inaturalist-open-data.s3.amazonaws.com/photos/216617161/medium.jpeg	1	0	0	0	28.93583699	-99.0754537	United States	Narnia femorata
127585917	7/23/2022	CC-BY-NC	https://www.inaturalist.org/observations/127585917	https://inaturalist-open-data.s3.amazonaws.com/photos/216617184/medium.jpeg	1	0	0	0	28.93581954	-99.07541262	United States	Narnia femorata
127585925	7/23/2022	CC-BY-NC	https://www.inaturalist.org/observations/127585925	https://inaturalist-open-data.s3.amazonaws.com/photos/216617271/medium.jpeg	1	0	0	0	28.93574691	-99.07562627	United States	Narnia femorata
127907774	7/25/2022	CC-BY-NC	https://www.inaturalist.org/observations/127907774	https://inaturalist-open-data.s3.amazonaws.com/photos/217202947/medium.jpeg	1	0	0	0	30.52111389	-97.72752222	United States	Narnia femorata
128236912	7/26/2022	CC-BY-NC	https://www.inaturalist.org/observations/128236912	https://inaturalist-open-data.s3.amazonaws.com/photos/217804229/medium.jpg	1	0	0	0	34.20024167	-118.2132333	United States	Narnia femorata
128250205	7/27/2022	CC-BY-NC	https://www.inaturalist.org/observations/128250205	https://inaturalist-open-data.s3.amazonaws.com/photos/217827810/medium.jpg	1	0	0	0	33.64710094	-117.8772676	United States	Narnia femorata
128259580	7/27/2022		https://www.inaturalist.org/observations/128259580	https://static.inaturalist.org/photos/217844577/medium.jpg	1	0	0	0	34.27029269	-118.3609945	United States	Narnia femorata
128344358	7/28/2022		https://www.inaturalist.org/observations/128344358	https://inaturalist-open-data.s3.amazonaws.com/photos/217992853/medium.jpg	1	0	0	0	32.83025	-117.0761028	United States	Narnia femorata
128350025	7/28/2022	CC-BY-NC	https://www.inaturalist.org/observations/128350025	https://inaturalist-open-data.s3.amazonaws.com/photos/218001492/medium.jpeg	1	0	0	0	30.4972	-97.8004	United States	Narnia femorata
128355341	7/17/2022	CC-BY-NC	https://www.inaturalist.org/observations/128355341	https://inaturalist-open-data.s3.amazonaws.com/photos/218011142/medium.jpeg	1	0	0	0	31.91581417	-109.1407481	United States	Narnia femorata
128393715	7/28/2022		https://www.inaturalist.org/observations/128393715	https://static.inaturalist.org/photos/218083415/medium.jpeg	1	0	0	0	32.27174697	-111.05561	United States	Narnia femorata
128393772	7/28/2022		https://www.inaturalist.org/observations/128393772	https://static.inaturalist.org/photos/218083543/medium.jpeg	1	0	0	0	32.27174697	-111.05561	United States	Narnia femorata
128404942	7/27/2022	CC-BY-NC	https://www.inaturalist.org/observations/128404942	https://inaturalist-open-data.s3.amazonaws.com/photos/218093211/medium.jpeg	1	0	0	0	34.88909037	-106.0823987	United States	Narnia femorata
128404943	7/27/2022	CC-BY-NC	https://www.inaturalist.org/observations/128404943	https://inaturalist-open-data.s3.amazonaws.com/photos/218093380/medium.jpeg	1	0	0	0	34.88909037	-106.0823987	United States	Narnia femorata
128404945	7/27/2022	CC-BY-NC	https://www.inaturalist.org/observations/128404945	https://inaturalist-open-data.s3.amazonaws.com/photos/218093623/medium.jpeg	1	0	0	0	34.88909037	-106.0823987	United States	Narnia femorata
128497107	7/28/2022		https://www.inaturalist.org/observations/128497107	https://static.inaturalist.org/photos/218263662/medium.jpeg	1	0	0	0	32.45874187	-110.9911977	United States	Narnia femorata
128510873	7/29/2022	CC-BY-NC	https://www.inaturalist.org/observations/128510873	https://inaturalist-open-data.s3.amazonaws.com/photos/218293014/medium.jpeg	1	0	0	0	32.38750197	-110.956905	United States	Narnia femorata
128528385	7/29/2022	CC-BY-NC	https://www.inaturalist.org/observations/128528385	https://inaturalist-open-data.s3.amazonaws.com/photos/218325616/medium.jpg	1	0	0	0	28.94524405	-99.07155289	United States	Narnia femorata
128698979	7/30/2022	CC-BY-NC	https://www.inaturalist.org/observations/128698979	https://inaturalist-open-data.s3.amazonaws.com/photos/218629582/medium.jpg	1	0	0	0	32.40684167	-110.9944333	United States	Narnia femorata
128756557	7/30/2022		https://www.inaturalist.org/observations/128756557	https://static.inaturalist.org/photos/218723154/medium.jpg	1	0	0	0	34.26950758	-118.357871	United States	Narnia femorata
129097932	8/1/2022	CC-BY-NC	https://www.inaturalist.org/observations/129097932	https://inaturalist-open-data.s3.amazonaws.com/photos/219348304/medium.jpg	1	0	0	0	33.6080248	-117.7640456	United States	Narnia femorata
129105073	8/1/2022	CC-BY-NC	https://www.inaturalist.org/observations/129105073	https://inaturalist-open-data.s3.amazonaws.com/photos/219361725/medium.jpeg	1	0	0	0	33.83558786	-117.7406955	United States	Narnia femorata
129242859	8/2/2022	CC-BY-NC	https://www.inaturalist.org/observations/129242859	https://inaturalist-open-data.s3.amazonaws.com/photos/219612853/medium.jpg	1	0	0	0	34.06618617	-118.4402	United States	Narnia femorata
129242877	8/2/2022	CC-BY-NC	https://www.inaturalist.org/observations/129242877	https://inaturalist-open-data.s3.amazonaws.com/photos/219612932/medium.jpg	1	0	0	0	34.06620283	-118.4401167	United States	Narnia femorata
129248007	8/2/2022	CC-BY-NC	https://www.inaturalist.org/observations/129248007	https://inaturalist-open-data.s3.amazonaws.com/photos/219622249/medium.jpeg	1	0	0	0	33.8884088	-117.7470687	United States	Narnia femorata
129361220	8/3/2022	CC-BY-NC	https://www.inaturalist.org/observations/129361220	https://inaturalist-open-data.s3.amazonaws.com/photos/219825448/medium.jpeg	1	0	0	0	30.5113404	-97.9646477	United States	Narnia femorata
129496035	8/4/2022		https://www.inaturalist.org/observations/129496035	https://static.inaturalist.org/photos/220058642/medium.jpg	1	0	0	0	34.27112582	-118.3599211	United States	Narnia femorata
129496073	8/4/2022		https://www.inaturalist.org/observations/129496073	https://static.inaturalist.org/photos/220062149/medium.jpg	1	0	0	0	34.27016188	-118.3611521	United States	Narnia femorata
129496092	8/4/2022		https://www.inaturalist.org/observations/129496092	https://static.inaturalist.org/photos/220068930/medium.jpg	1	0	0	0	34.27013263	-118.3630299	United States	Narnia femorata
129575618	8/4/2022	CC-BY-NC	https://www.inaturalist.org/observations/129575618	https://inaturalist-open-data.s3.amazonaws.com/photos/220218373/medium.jpeg	1	0	0	0	33.83669753	-117.7395368	United States	Narnia femorata
129597461	8/5/2022	CC-BY-NC	https://www.inaturalist.org/observations/129597461	https://inaturalist-open-data.s3.amazonaws.com/photos/220261666/medium.jpeg	1	0	0	0	32.82111906	-117.0849555	United States	Narnia femorata
129691807	8/6/2022	CC-BY-NC	https://www.inaturalist.org/observations/129691807	https://inaturalist-open-data.s3.amazonaws.com/photos/220429023/medium.jpeg	1	0	0	0	28.94431336	-99.07159737	United States	Narnia femorata
129759955	8/3/2022	CC-BY-NC	https://www.inaturalist.org/observations/129759955	https://inaturalist-open-data.s3.amazonaws.com/photos/220558828/medium.jpg	1	0	0	0	22.10459149	-101.0118429	Mexico	Narnia femorata
129762525	8/6/2022	CC-BY-NC	https://www.inaturalist.org/observations/129762525	https://inaturalist-open-data.s3.amazonaws.com/photos/220565984/medium.jpg	1	0	0	0	33.5575886	-117.7608744	United States	Narnia femorata
129775851	8/6/2022		https://www.inaturalist.org/observations/129775851	https://static.inaturalist.org/photos/220588167/medium.jpg	1	0	0	0	34.26947889	-118.3584786	United States	Narnia femorata
129909575	8/7/2022	CC-BY-NC	https://www.inaturalist.org/observations/129909575	https://inaturalist-open-data.s3.amazonaws.com/photos/220840034/medium.jpg	1	0	0	0	29.87511066	-97.96043426	United States	Narnia femorata
130508420	8/7/2022	CC-BY	https://www.inaturalist.org/observations/130508420	https://inaturalist-open-data.s3.amazonaws.com/photos/221958663/medium.jpg	1	0	0	0	32.235156	-99.88898	United States	Narnia femorata
130670449	8/13/2022		https://www.inaturalist.org/observations/130670449	https://static.inaturalist.org/photos/222254799/medium.jpeg	1	0	0	0	30.22720556	-97.65572222	United States	Narnia femorata
130962998	7/30/2020		https://www.inaturalist.org/observations/130962998	https://static.inaturalist.org/photos/222795281/medium.jpg	1	0	0	0	30.50136333	-98.81817	United States	Narnia femorata
131014346	8/15/2022		https://www.inaturalist.org/observations/131014346	https://static.inaturalist.org/photos/222890862/medium.jpg	1	0	0	0	32.24903667	-97.815505	United States	Narnia femorata
131160605	8/14/2022	CC-BY-NC	https://www.inaturalist.org/observations/131160605	https://inaturalist-open-data.s3.amazonaws.com/photos/223164337/medium.jpeg	1	0	0	0	33.02130989	-117.2505614	United States	Narnia femorata
131221580	8/17/2022		https://www.inaturalist.org/observations/131221580	https://static.inaturalist.org/photos/223275080/medium.jpg	1	0	0	0	27.519925	-97.89643	United States	Narnia femorata
131350840	8/18/2022	CC-BY-NC	https://www.inaturalist.org/observations/131350840	https://inaturalist-open-data.s3.amazonaws.com/photos/223515270/medium.jpeg	1	0	0	0	32.40716553	-98.93260956	United States	Narnia femorata
131359727	8/10/2022	CC-BY-NC	https://www.inaturalist.org/observations/131359727	https://inaturalist-open-data.s3.amazonaws.com/photos/223519645/medium.jpeg	1	0	0	0	35.68940278	-105.9337372	United States	Narnia femorata
131396928	8/14/2022		https://www.inaturalist.org/observations/131396928	https://static.inaturalist.org/photos/223601543/medium.jpg	1	0	0	0	31.04655223	-98.48633653	United States	Narnia femorata
131397413	8/18/2022		https://www.inaturalist.org/observations/131397413	https://static.inaturalist.org/photos/223602751/medium.jpg	1	0	0	0	28.1202945	-97.91992167	United States	Narnia femorata
131398884	8/18/2022		https://www.inaturalist.org/observations/131398884	https://static.inaturalist.org/photos/223595591/medium.jpg	1	0	0	0	34.27081277	-118.3622438	United States	Narnia femorata
131521549	8/18/2022	CC-BY-NC	https://www.inaturalist.org/observations/131521549	https://inaturalist-open-data.s3.amazonaws.com/photos/223831863/medium.jpeg	1	0	0	0	34.08145575	-117.5163095	United States	Narnia femorata
131791597	8/20/2022	CC-BY-NC	https://www.inaturalist.org/observations/131791597	https://inaturalist-open-data.s3.amazonaws.com/photos/224284297/medium.jpg	1	0	0	0	33.75703028	-117.701335	United States	Narnia femorata
131793976	8/20/2022	CC-BY-NC	https://www.inaturalist.org/observations/131793976	https://inaturalist-open-data.s3.amazonaws.com/photos/224328122/medium.jpeg	1	0	0	0	33.74839518	-117.6842555	United States	Narnia femorata
131793990	8/20/2022	CC-BY-NC	https://www.inaturalist.org/observations/131793990	https://inaturalist-open-data.s3.amazonaws.com/photos/224328484/medium.jpeg	1	0	0	0	33.74839518	-117.6842555	United States	Narnia femorata
132038605	3/29/2020	CC-BY-NC	https://www.inaturalist.org/observations/132038605	https://inaturalist-open-data.s3.amazonaws.com/photos/224794047/medium.jpeg	1	0	0	0	30.37775402	-107.9493639	Mexico	Narnia femorata
132047124	8/20/2022	CC-BY-NC	https://www.inaturalist.org/observations/132047124	https://inaturalist-open-data.s3.amazonaws.com/photos/224807132/medium.jpg	1	0	0	0	32.52689722	-110.7094444	United States	Narnia femorata
132182714	8/20/2022	CC-BY-NC	https://www.inaturalist.org/observations/132182714	https://inaturalist-open-data.s3.amazonaws.com/photos/225060345/medium.jpeg	1	0	0	0	33.0046993	-117.2675856	United States	Narnia femorata
132208566	8/24/2022	CC-BY-NC	https://www.inaturalist.org/observations/132208566	https://inaturalist-open-data.s3.amazonaws.com/photos/225108489/medium.jpeg	1	0	0	0	33.066199	-117.238231	United States	Narnia femorata
132281961	8/11/2022	CC-BY	https://www.inaturalist.org/observations/132281961	https://inaturalist-open-data.s3.amazonaws.com/photos/225246116/medium.jpeg	1	0	0	0	29.68771111	-98.35214722	United States	Narnia femorata
132340527	8/21/2022	CC-BY-NC	https://www.inaturalist.org/observations/132340527	https://inaturalist-open-data.s3.amazonaws.com/photos/225353616/medium.jpeg	1	0	0	0	32.8296365	-117.0830553	United States	Narnia femorata
132412973	8/24/2022	CC-BY-NC	https://www.inaturalist.org/observations/132412973	https://inaturalist-open-data.s3.amazonaws.com/photos/225479584/medium.jpeg	1	0	0	0	35.08474027	-106.6219946	United States	Narnia femorata
132412975	8/24/2022	CC-BY-NC	https://www.inaturalist.org/observations/132412975	https://inaturalist-open-data.s3.amazonaws.com/photos/225479646/medium.jpeg	1	0	0	0	35.08474027	-106.6219946	United States	Narnia femorata
132413011	8/24/2022	CC-BY-NC	https://www.inaturalist.org/observations/132413011	https://inaturalist-open-data.s3.amazonaws.com/photos/225480331/medium.jpeg	1	0	0	0	35.08474027	-106.6219946	United States	Narnia femorata
132820573	8/29/2022	CC-BY-NC	https://www.inaturalist.org/observations/132820573	https://inaturalist-open-data.s3.amazonaws.com/photos/226144247/medium.jpg	1	0	0	0	29.64753333	-98.51255833	United States	Narnia femorata
132887875	8/29/2022	CC-BY-NC	https://www.inaturalist.org/observations/132887875	https://inaturalist-open-data.s3.amazonaws.com/photos/226268593/medium.jpg	1	0	0	0	31.82524201	-110.9095975	United States	Narnia femorata
132912851	8/27/2022	CC-BY-NC	https://www.inaturalist.org/observations/132912851	https://inaturalist-open-data.s3.amazonaws.com/photos/226318135/medium.jpg	1	0	0	0	30.496395	-98.81980833	United States	Narnia femorata
133040471	8/30/2022		https://www.inaturalist.org/observations/133040471	https://static.inaturalist.org/photos/226555178/medium.jpg	1	0	0	0	33.84372921	-118.0007742	United States	Narnia femorata
133076832	8/31/2022		https://www.inaturalist.org/observations/133076832	https://static.inaturalist.org/photos/227755400/medium.jpeg	1	0	0	0	35.40597916	-106.1533508	United States	Narnia femorata
133144057	8/31/2022		https://www.inaturalist.org/observations/133144057	https://static.inaturalist.org/photos/226744474/medium.jpeg	1	0	0	0	30.59622399	-97.80360454	United States	Narnia femorata
133160282	8/31/2022		https://www.inaturalist.org/observations/133160282	https://static.inaturalist.org/photos/226775962/medium.jpg	1	0	0	0	34.07873883	-118.2699133	United States	Narnia femorata
133258737	8/31/2022	CC-BY-NC	https://www.inaturalist.org/observations/133258737	https://inaturalist-open-data.s3.amazonaws.com/photos/226956860/medium.jpg	1	0	0	0	29.64947167	-98.47123667	United States	Narnia femorata
133282525	9/1/2022	CC-BY-NC	https://www.inaturalist.org/observations/133282525	https://inaturalist-open-data.s3.amazonaws.com/photos/227004824/medium.jpg	1	0	0	0	29.97060333	-98.836005	United States	Narnia femorata
133383153	9/2/2022	CC-BY-NC	https://www.inaturalist.org/observations/133383153	https://inaturalist-open-data.s3.amazonaws.com/photos/227188349/medium.jpg	1	0	0	0	32.23137	-110.955825	United States	Narnia femorata
133408831	8/25/2022	CC-BY-NC	https://www.inaturalist.org/observations/133408831	https://inaturalist-open-data.s3.amazonaws.com/photos/227236306/medium.jpg	1	0	0	0	32.728205	-117.0008167	United States	Narnia femorata
133409439	9/2/2022	CC-BY-NC	https://www.inaturalist.org/observations/133409439	https://inaturalist-open-data.s3.amazonaws.com/photos/227237535/medium.jpeg	1	0	0	0	30.505675	-98.81844167	United States	Narnia femorata
133414638	9/2/2022	CC-BY-NC	https://www.inaturalist.org/observations/133414638	https://inaturalist-open-data.s3.amazonaws.com/photos/227245994/medium.jpeg	1	0	0	0	28.93149196	-99.07539535	United States	Narnia femorata
133414639	9/2/2022	CC-BY-NC	https://www.inaturalist.org/observations/133414639	https://inaturalist-open-data.s3.amazonaws.com/photos/227246012/medium.jpeg	1	0	0	0	28.93148766	-99.07539804	United States	Narnia femorata
133414651	9/2/2022	CC-BY-NC	https://www.inaturalist.org/observations/133414651	https://inaturalist-open-data.s3.amazonaws.com/photos/227246215/medium.jpeg	1	0	0	0	28.93041278	-99.0775326	United States	Narnia femorata
133506525	9/1/2022		https://www.inaturalist.org/observations/133506525	https://static.inaturalist.org/photos/227412196/medium.jpg	1	0	0	0	31.6939549	-97.84024343	United States	Narnia femorata
133567015	9/3/2022	CC-BY-NC	https://www.inaturalist.org/observations/133567015	https://inaturalist-open-data.s3.amazonaws.com/photos/227542326/medium.jpg	1	0	0	0	29.912905	-97.90053667	United States	Narnia femorata
133575500	9/3/2022	CC-BY-NC	https://www.inaturalist.org/observations/133575500	https://inaturalist-open-data.s3.amazonaws.com/photos/227546666/medium.jpeg	1	0	0	0	33.76461605	-117.6779786	United States	Narnia femorata
133630784	9/4/2022		https://www.inaturalist.org/observations/133630784	https://static.inaturalist.org/photos/227646811/medium.jpg	1	0	0	0	28.12161667	-97.919045	United States	Narnia femorata
133672353	9/4/2022	CC-BY-NC	https://www.inaturalist.org/observations/133672353	https://inaturalist-open-data.s3.amazonaws.com/photos/227720326/medium.jpg	1	0	0	0	34.11144	-117.71403	United States	Narnia femorata
133694536	9/4/2022	CC-BY	https://www.inaturalist.org/observations/133694536	https://inaturalist-open-data.s3.amazonaws.com/photos/227764254/medium.jpg	1	0	0	0	29.21358833	-98.01116112	United States	Narnia femorata
133975917	8/27/2022	CC-BY-NC	https://www.inaturalist.org/observations/133975917	https://inaturalist-open-data.s3.amazonaws.com/photos/228289439/medium.jpeg	1	0	0	0	24.1101418	-104.6977019	Mexico	Narnia femorata
134005066	9/6/2022		https://www.inaturalist.org/observations/134005066	https://static.inaturalist.org/photos/228345989/medium.jpeg	1	0	0	0	31.5028648	-110.2686074	United States	Narnia femorata
134014980	9/6/2022	CC-BY-NC	https://www.inaturalist.org/observations/134014980	https://inaturalist-open-data.s3.amazonaws.com/photos/228365477/medium.jpeg	1	0	0	0	32.78816098	-117.0370246	United States	Narnia femorata
134136293	9/7/2022	CC-BY-NC	https://www.inaturalist.org/observations/134136293	https://inaturalist-open-data.s3.amazonaws.com/photos/228592913/medium.jpg	1	0	0	0	33.95193	-117.264155	United States	Narnia femorata
134374401	9/9/2022	CC-BY-NC	https://www.inaturalist.org/observations/134374401	https://inaturalist-open-data.s3.amazonaws.com/photos/229031663/medium.jpeg	1	0	0	0	28.93600654	-99.08101713	United States	Narnia femorata
134440324	9/10/2022	CC-BY-NC	https://www.inaturalist.org/observations/134440324	https://inaturalist-open-data.s3.amazonaws.com/photos/229156023/medium.jpg	1	0	0	0	29.88067935	-98.61307704	United States	Narnia femorata
134524479	9/10/2022	CC-BY-NC	https://www.inaturalist.org/observations/134524479	https://inaturalist-open-data.s3.amazonaws.com/photos/229313220/medium.jpeg	1	0	0	0	32.79971886	-117.176223	United States	Narnia femorata
134525359	9/10/2022	CC-BY-NC	https://www.inaturalist.org/observations/134525359	https://inaturalist-open-data.s3.amazonaws.com/photos/229315219/medium.jpeg	1	0	0	0	32.79970942	-117.1762317	United States	Narnia femorata
134611363	9/11/2022	CC-BY-NC	https://www.inaturalist.org/observations/134611363	https://inaturalist-open-data.s3.amazonaws.com/photos/230662987/medium.jpeg	1	0	0	0	32.76279199	-117.1924968	United States	Narnia femorata
134653707	9/11/2022	CC-BY-NC	https://www.inaturalist.org/observations/134653707	https://inaturalist-open-data.s3.amazonaws.com/photos/229555081/medium.jpeg	1	0	0	0	32.7622133	-117.1946553	United States	Narnia femorata
134726900	9/10/2022	CC-BY-NC	https://www.inaturalist.org/observations/134726900	https://inaturalist-open-data.s3.amazonaws.com/photos/229694065/medium.jpeg	1	0	0	0	29.38463	-98.73316167	United States	Narnia femorata
135150217	3/26/2021	CC-BY-NC	https://www.inaturalist.org/observations/135150217	https://inaturalist-open-data.s3.amazonaws.com/photos/230470300/medium.jpeg	1	0	0	0	27.93279063	-101.3106621	Mexico	Narnia femorata
135254398	9/11/2022	CC-BY-NC	https://www.inaturalist.org/observations/135254398	https://inaturalist-open-data.s3.amazonaws.com/photos/230662687/medium.jpeg	1	0	0	0	32.76279199	-117.1924968	United States	Narnia femorata
135332087	8/14/2014	CC0	https://www.inaturalist.org/observations/135332087	https://inaturalist-open-data.s3.amazonaws.com/photos/230806368/medium.jpg	1	0	0	0	32.28365	-111.1676333	United States	Narnia femorata
135332091	8/14/2014	CC0	https://www.inaturalist.org/observations/135332091	https://inaturalist-open-data.s3.amazonaws.com/photos/230806390/medium.jpg	1	0	0	0	32.2837	-111.168	United States	Narnia femorata
135373278	9/17/2022	CC-BY-NC	https://www.inaturalist.org/observations/135373278	https://inaturalist-open-data.s3.amazonaws.com/photos/230881292/medium.jpg	1	0	0	0	29.63991356	-98.14298032	United States	Narnia femorata
135398052	9/17/2022	CC-BY-NC	https://www.inaturalist.org/observations/135398052	https://inaturalist-open-data.s3.amazonaws.com/photos/230924188/medium.jpg	1	0	0	0	29.5383	-98.77136167	United States	Narnia femorata
135404746	9/17/2022	CC-BY-NC	https://www.inaturalist.org/observations/135404746	https://inaturalist-open-data.s3.amazonaws.com/photos/230947929/medium.jpg	1	0	0	0	31.92906205	-106.0473254	United States	Narnia femorata
135518601	9/18/2022	CC-BY-NC	https://www.inaturalist.org/observations/135518601	https://inaturalist-open-data.s3.amazonaws.com/photos/231199440/medium.jpeg	1	0	0	0	35.13475809	-106.5450209	United States	Narnia femorata
135529124	9/17/2022		https://www.inaturalist.org/observations/135529124	https://static.inaturalist.org/photos/231169389/medium.jpg	1	0	0	0	32.22637594	-99.68050122	United States	Narnia femorata
135540028	9/17/2022	CC-BY-NC	https://www.inaturalist.org/observations/135540028	https://inaturalist-open-data.s3.amazonaws.com/photos/231188915/medium.jpeg	1	0	0	0	26.69483265	-100.9736005	Mexico	Narnia femorata
135542847	9/18/2022	CC-BY-NC	https://www.inaturalist.org/observations/135542847	https://inaturalist-open-data.s3.amazonaws.com/photos/231223203/medium.jpg	1	0	0	0	31.78882304	-106.4556881	United States	Narnia femorata
135552404	9/17/2022	CC-BY-NC	https://www.inaturalist.org/observations/135552404	https://inaturalist-open-data.s3.amazonaws.com/photos/231211401/medium.jpg	1	0	0	0	32.90830103	-117.2492938	United States	Narnia femorata
135622981	9/18/2022	CC-BY-NC	https://www.inaturalist.org/observations/135622981	https://inaturalist-open-data.s3.amazonaws.com/photos/231345804/medium.jpeg	1	0	0	0	34.11148167	-117.7139183	United States	Narnia femorata
135623242	9/18/2022	CC-BY-NC	https://www.inaturalist.org/observations/135623242	https://inaturalist-open-data.s3.amazonaws.com/photos/231347028/medium.jpg	1	0	0	0	31.76828784	-106.3440394	United States	Narnia femorata
135631351	9/17/2022	CC-BY-NC	https://www.inaturalist.org/observations/135631351	https://inaturalist-open-data.s3.amazonaws.com/photos/231361496/medium.jpeg	1	0	0	0	33.00425609	-117.2731149	United States	Narnia femorata
135631352	9/17/2022	CC-BY-NC	https://www.inaturalist.org/observations/135631352	https://inaturalist-open-data.s3.amazonaws.com/photos/231361520/medium.jpeg	1	0	0	0	33.00425609	-117.2731149	United States	Narnia femorata
135631353	9/17/2022	CC-BY-NC	https://www.inaturalist.org/observations/135631353	https://inaturalist-open-data.s3.amazonaws.com/photos/231361543/medium.jpeg	1	0	0	0	33.00425609	-117.2731149	United States	Narnia femorata
135713678	9/19/2022	CC-BY-NC	https://www.inaturalist.org/observations/135713678	https://inaturalist-open-data.s3.amazonaws.com/photos/231512119/medium.jpg	1	0	0	0	29.57069658	-98.6181358	United States	Narnia femorata
135880288	9/20/2022		https://www.inaturalist.org/observations/135880288	https://static.inaturalist.org/photos/231826631/medium.jpg	1	0	0	0	34.09856117	-118.727005	United States	Narnia femorata
136102187	9/21/2022	CC-BY-NC	https://www.inaturalist.org/observations/136102187	https://inaturalist-open-data.s3.amazonaws.com/photos/232229586/medium.jpg	1	0	0	0	22.149131	-101.043362	Mexico	Narnia femorata
136102190	9/21/2022	CC-BY-NC	https://www.inaturalist.org/observations/136102190	https://inaturalist-open-data.s3.amazonaws.com/photos/232229655/medium.jpg	1	0	0	0	22.148514	-101.044265	Mexico	Narnia femorata
136102192	9/21/2022	CC-BY-NC	https://www.inaturalist.org/observations/136102192	https://inaturalist-open-data.s3.amazonaws.com/photos/232229672/medium.jpg	1	0	0	0	22.14849	-101.043786	Mexico	Narnia femorata
136114485	9/22/2022	CC-BY-NC	https://www.inaturalist.org/observations/136114485	https://inaturalist-open-data.s3.amazonaws.com/photos/232256799/medium.jpg	1	0	0	0	33.81962434	-117.7653279	United States	Narnia femorata
136344925	9/21/2022	CC-BY-NC	https://www.inaturalist.org/observations/136344925	https://inaturalist-open-data.s3.amazonaws.com/photos/232680034/medium.jpg	1	0	0	0	33.6080248	-117.7640456	United States	Narnia femorata
136397083	9/23/2022	CC-BY-NC	https://www.inaturalist.org/observations/136397083	https://inaturalist-open-data.s3.amazonaws.com/photos/232779821/medium.jpeg	1	0	0	0	33.82547366	-117.7629507	United States	Narnia femorata
136397084	9/23/2022	CC-BY-NC	https://www.inaturalist.org/observations/136397084	https://inaturalist-open-data.s3.amazonaws.com/photos/232779850/medium.jpeg	1	0	0	0	33.82547366	-117.7629507	United States	Narnia femorata
136422485	10/3/2021	CC-BY-NC	https://www.inaturalist.org/observations/136422485	https://inaturalist-open-data.s3.amazonaws.com/photos/232826817/medium.jpg	1	0	0	0				Narnia femorata
136594238	9/26/2022	CC-BY-NC	https://www.inaturalist.org/observations/136594238	https://inaturalist-open-data.s3.amazonaws.com/photos/233148207/medium.jpeg	1	0	0	0	29.62600006	-98.15600015	United States	Narnia femorata
136624619	9/26/2022		https://www.inaturalist.org/observations/136624619	https://static.inaturalist.org/photos/233204332/medium.jpeg	1	0	0	0	32.94340556	-117.2538694	United States	Narnia femorata
136831166	9/27/2022	CC-BY-NC	https://www.inaturalist.org/observations/136831166	https://inaturalist-open-data.s3.amazonaws.com/photos/233588566/medium.jpg	1	0	0	0	30.17938667	-97.876595	United States	Narnia femorata
136836517	9/28/2022	CC-BY-NC	https://www.inaturalist.org/observations/136836517	https://inaturalist-open-data.s3.amazonaws.com/photos/233597947/medium.jpg	1	0	0	0	29.721225	-98.12439717	United States	Narnia femorata
136864340	9/20/2022	CC-BY-NC	https://www.inaturalist.org/observations/136864340	https://inaturalist-open-data.s3.amazonaws.com/photos/233649611/medium.jpeg	1	0	0	0	29.27578902	-103.3137023	United States	Narnia femorata
136875723	9/27/2022	CC-BY-NC	https://www.inaturalist.org/observations/136875723	https://inaturalist-open-data.s3.amazonaws.com/photos/233672386/medium.jpeg	1	0	0	0	32.78818324	-117.0794106	United States	Narnia femorata
136983699	9/27/2022		https://www.inaturalist.org/observations/136983699	https://static.inaturalist.org/photos/233871223/medium.jpg	1	0	0	0	31.69761996	-97.81917133	United States	Narnia femorata
137163568	10/1/2022	CC-BY-NC-ND	https://www.inaturalist.org/observations/137163568	https://inaturalist-open-data.s3.amazonaws.com/photos/234207078/medium.jpeg	1	0	0	0	32.22485222	-112.8744763	United States	Narnia femorata
137209181	10/1/2022		https://www.inaturalist.org/observations/137209181	https://static.inaturalist.org/photos/234292859/medium.jpg	1	0	0	0	29.607345	-98.39337167	United States	Narnia femorata
137209259	10/1/2022		https://www.inaturalist.org/observations/137209259	https://static.inaturalist.org/photos/234293058/medium.jpg	1	0	0	0	29.607395	-98.39337167	United States	Narnia femorata
137485994	10/1/2022	CC-BY-NC	https://www.inaturalist.org/observations/137485994	https://inaturalist-open-data.s3.amazonaws.com/photos/234824030/medium.jpg	1	0	0	0	33.87161995	-117.7154495	United States	Narnia femorata
137538195	10/4/2022		https://www.inaturalist.org/observations/137538195	https://static.inaturalist.org/photos/234920040/medium.jpeg	1	0	0	0	29.65050842	-98.1735093	United States	Narnia femorata
137785584	10/6/2022		https://www.inaturalist.org/observations/137785584	https://static.inaturalist.org/photos/235382253/medium.jpg	1	0	0	0	33.45924667	-118.52873	United States	Narnia femorata
137863045	10/6/2022		https://www.inaturalist.org/observations/137863045	https://static.inaturalist.org/photos/235530217/medium.jpg	1	0	0	0	32.714925	-117.1284333	United States	Narnia femorata
137923642	10/7/2022	CC-BY-NC	https://www.inaturalist.org/observations/137923642	https://inaturalist-open-data.s3.amazonaws.com/photos/235662324/medium.jpg	1	0	0	0	33.55650333	-117.6599283	United States	Narnia femorata
138021827	10/8/2022	CC-BY-NC	https://www.inaturalist.org/observations/138021827	https://inaturalist-open-data.s3.amazonaws.com/photos/235827096/medium.jpg	1	0	0	0	35.12125283	-106.578195	United States	Narnia femorata
138330702	10/7/2022	CC0	https://www.inaturalist.org/observations/138330702	https://inaturalist-open-data.s3.amazonaws.com/photos/236409169/medium.jpg	1	0	0	0	30.88010343	-97.86751106	United States	Narnia femorata
138396957	10/7/2022	CC-BY-NC	https://www.inaturalist.org/observations/138396957	https://inaturalist-open-data.s3.amazonaws.com/photos/236539512/medium.jpeg	1	0	0	0	30.85891966	-97.9053206	United States	Narnia femorata
138396958	10/7/2022	CC-BY-NC	https://www.inaturalist.org/observations/138396958	https://inaturalist-open-data.s3.amazonaws.com/photos/236539562/medium.jpeg	1	0	0	0	30.8624727	-97.90803077	United States	Narnia femorata
138436146	10/7/2022	CC-BY-NC	https://www.inaturalist.org/observations/138436146	https://inaturalist-open-data.s3.amazonaws.com/photos/236602157/medium.jpeg	1	0	0	0	30.97129767	-97.81079488	United States	Narnia femorata
138461390	10/11/2022	CC-BY-NC	https://www.inaturalist.org/observations/138461390	https://inaturalist-open-data.s3.amazonaws.com/photos/236664443/medium.jpg	1	0	0	0	29.48841333	-97.903675	United States	Narnia femorata
138461405	10/11/2022	CC-BY-NC	https://www.inaturalist.org/observations/138461405	https://inaturalist-open-data.s3.amazonaws.com/photos/236664485/medium.jpg	1	0	0	0	29.48841333	-97.903675	United States	Narnia femorata
138461419	10/11/2022	CC-BY-NC	https://www.inaturalist.org/observations/138461419	https://inaturalist-open-data.s3.amazonaws.com/photos/236664505/medium.jpg	1	0	0	0	29.48848667	-97.90366333	United States	Narnia femorata
138533479	10/12/2022	CC-BY	https://www.inaturalist.org/observations/138533479	https://inaturalist-open-data.s3.amazonaws.com/photos/236801597/medium.jpg	1	0	0	0	30.92993	-96.93415833	United States	Narnia femorata
138644124	10/13/2022		https://www.inaturalist.org/observations/138644124	https://static.inaturalist.org/photos/237009433/medium.jpeg	1	0	0	0	19.30176397	-99.002375	Mexico	Narnia femorata
138644256	10/13/2022		https://www.inaturalist.org/observations/138644256	https://static.inaturalist.org/photos/237009758/medium.jpeg	1	0	0	0	19.30176397	-99.002375	Mexico	Narnia femorata
138648896	10/13/2022	CC-BY-NC	https://www.inaturalist.org/observations/138648896	https://inaturalist-open-data.s3.amazonaws.com/photos/237016019/medium.jpeg	1	0	0	0	30.68112747	-97.63659637	United States	Narnia femorata
138760685	10/7/2022	CC-BY	https://www.inaturalist.org/observations/138760685	https://inaturalist-open-data.s3.amazonaws.com/photos/237216504/medium.jpeg	1	0	0	0	30.97150208	-97.95352596	United States	Narnia femorata
138783482	10/14/2022	CC-BY-NC	https://www.inaturalist.org/observations/138783482	https://inaturalist-open-data.s3.amazonaws.com/photos/237260810/medium.jpg	1	0	0	0	25.660345	-100.2434383	Mexico	Narnia femorata
138784975	10/14/2022	CC-BY-NC	https://www.inaturalist.org/observations/138784975	https://inaturalist-open-data.s3.amazonaws.com/photos/237261483/medium.jpeg	1	0	0	0	30.52016796	-98.01436182	United States	Narnia femorata
138902296	10/14/2022	CC-BY-NC	https://www.inaturalist.org/observations/138902296	https://inaturalist-open-data.s3.amazonaws.com/photos/237473996/medium.jpeg	1	0	0	0	33.87607096	-117.8112973	United States	Narnia femorata
139037387	10/16/2022	CC-BY-NC	https://www.inaturalist.org/observations/139037387	https://inaturalist-open-data.s3.amazonaws.com/photos/237728581/medium.jpg	1	0	0	0	30.36242833	-98.12375	United States	Narnia femorata
139061815	10/16/2022	CC-BY-NC	https://www.inaturalist.org/observations/139061815	https://inaturalist-open-data.s3.amazonaws.com/photos/237776592/medium.jpg	1	0	0	0	33.87161995	-117.7154495	United States	Narnia femorata
139106304	10/16/2022		https://www.inaturalist.org/observations/139106304	https://static.inaturalist.org/photos/237862696/medium.jpg	1	0	0	0	30.37426667	-98.11914167	United States	Narnia femorata
139113280	10/16/2022		https://www.inaturalist.org/observations/139113280	https://static.inaturalist.org/photos/237876341/medium.jpg	1	0	0	0	30.36223833	-98.12400833	United States	Narnia femorata
139113822	10/16/2022		https://www.inaturalist.org/observations/139113822	https://static.inaturalist.org/photos/237877340/medium.jpg	1	0	0	0	30.36287167	-98.12366383	United States	Narnia femorata
139177579	10/17/2022	CC-BY-NC	https://www.inaturalist.org/observations/139177579	https://inaturalist-open-data.s3.amazonaws.com/photos/237999424/medium.jpg	1	0	0	0	30.50058	-98.81883333	United States	Narnia femorata
139233625	10/18/2022		https://www.inaturalist.org/observations/139233625	https://static.inaturalist.org/photos/238105404/medium.jpeg	1	0	0	0	29.65051056	-98.17383078	United States	Narnia femorata
139284954	10/18/2022	CC-BY-NC	https://www.inaturalist.org/observations/139284954	https://inaturalist-open-data.s3.amazonaws.com/photos/238202609/medium.jpeg	1	0	0	0	29.55046111	-98.44399167	United States	Narnia femorata
139384507	10/17/2022	CC-BY-NC	https://www.inaturalist.org/observations/139384507	https://inaturalist-open-data.s3.amazonaws.com/photos/238389967/medium.jpg	1	0	0	0	33.81962434	-117.7653279	United States	Narnia femorata
139452678	10/19/2022		https://www.inaturalist.org/observations/139452678	https://static.inaturalist.org/photos/238513989/medium.jpeg	1	0	0	0	31.838515	-109.0293583	United States	Narnia femorata
139484948	10/20/2022	CC-BY-NC	https://www.inaturalist.org/observations/139484948	https://inaturalist-open-data.s3.amazonaws.com/photos/238580122/medium.jpeg	1	0	0	0	32.93089722	-117.2467528	United States	Narnia femorata
139542041	7/7/2019	CC-BY-NC	https://www.inaturalist.org/observations/139542041	https://inaturalist-open-data.s3.amazonaws.com/photos/238689603/medium.jpg	1	0	0	0	30.25910333	-97.74652167	United States	Narnia femorata
139934562	10/23/2022	CC-BY	https://www.inaturalist.org/observations/139934562	https://inaturalist-open-data.s3.amazonaws.com/photos/239442488/medium.jpg	1	0	0	0	31.94202488	-113.0198493	United States	Narnia femorata
140175771	10/27/2022		https://www.inaturalist.org/observations/140175771	https://static.inaturalist.org/photos/239905684/medium.jpeg	1	0	0	0	19.78085214	-99.90768515	Mexico	Narnia femorata
140847410	10/29/2022	CC-BY-NC	https://www.inaturalist.org/observations/140847410	https://inaturalist-open-data.s3.amazonaws.com/photos/241162438/medium.jpg	1	0	0		33.6080248	-117.7640456	United States	Narnia femorata
141170006	6/9/2007	CC-BY-NC	https://www.inaturalist.org/observations/141170006	https://inaturalist-open-data.s3.amazonaws.com/photos/241779022/medium.jpeg	1	0	0	0	33.86710964	-111.4652509	United States	Narnia femorata
141310000	11/6/2022	CC-BY-NC	https://www.inaturalist.org/observations/141310000	https://inaturalist-open-data.s3.amazonaws.com/photos/242053098/medium.jpeg	1	0	0	0	32.82809444	-116.8560222	United States	Narnia femorata
141324864	11/6/2022	CC-BY-NC	https://www.inaturalist.org/observations/141324864	https://inaturalist-open-data.s3.amazonaws.com/photos/242082514/medium.jpg	1	0	0	0	32.80019317	-117.1369543	United States	Narnia femorata
141704397	11/11/2022	CC-BY-NC	https://www.inaturalist.org/observations/141704397	https://inaturalist-open-data.s3.amazonaws.com/photos/242823058/medium.jpg	1	0	0	0	29.6498484	-98.50989819	United States	Narnia femorata
141803683	11/11/2022		https://www.inaturalist.org/observations/141803683	https://static.inaturalist.org/photos/243007184/medium.jpg	1	0	0	0	34.12870143	-118.1550325	United States	Narnia femorata
142036377	10/8/2022	CC-BY-NC	https://www.inaturalist.org/observations/142036377	https://inaturalist-open-data.s3.amazonaws.com/photos/243447023/medium.jpeg	1	0	0	0	30.84408106	-97.83023355	United States	Narnia femorata
142185343	11/12/2022	CC-BY-NC	https://www.inaturalist.org/observations/142185343	https://inaturalist-open-data.s3.amazonaws.com/photos/243729364/medium.jpg	1	0	0	0	33.6080248	-117.7640456	United States	Narnia femorata
142314461	10/17/2022	CC-BY-NC	https://www.inaturalist.org/observations/142314461	https://inaturalist-open-data.s3.amazonaws.com/photos/243961296/medium.jpg	1	0	0	0	30.50053056	-98.818825	United States	Narnia femorata
142314706	10/17/2022	CC-BY-NC	https://www.inaturalist.org/observations/142314706	https://inaturalist-open-data.s3.amazonaws.com/photos/243962216/medium.jpg	1	0	0	0	30.500525	-98.81881944	United States	Narnia femorata
142315537	10/17/2022	CC-BY-NC	https://www.inaturalist.org/observations/142315537	https://inaturalist-open-data.s3.amazonaws.com/photos/243963606/medium.jpg	1	0	0	0	30.500525	-98.81881944	United States	Narnia femorata
142495673	11/19/2022	CC-BY-NC	https://www.inaturalist.org/observations/142495673	https://inaturalist-open-data.s3.amazonaws.com/photos/244305455/medium.jpeg	1	0	0	0	33.92327635	-117.8368747	United States	Narnia femorata
142576146	10/21/2022	CC-BY-NC	https://www.inaturalist.org/observations/142576146	https://inaturalist-open-data.s3.amazonaws.com/photos/244460223/medium.jpg	1	0	0	0	33.81962434	-117.7653279	United States	Narnia femorata
142751954	11/23/2022		https://www.inaturalist.org/observations/142751954	https://static.inaturalist.org/photos/244795406/medium.jpg	1	0	0	0	34.00028611	-116.6692117	United States	Narnia femorata
143115633	11/27/2022	CC-BY-NC	https://www.inaturalist.org/observations/143115633	https://inaturalist-open-data.s3.amazonaws.com/photos/245420865/medium.jpg	1	0	0	0	30.50553	-98.02564167	United States	Narnia femorata
143220056	11/27/2022	CC0	https://www.inaturalist.org/observations/143220056	https://inaturalist-open-data.s3.amazonaws.com/photos/245596923/medium.jpg	1	0	0	0	31.99595	-98.48404	United States	Narnia femorata
143469286	12/1/2022	CC-BY-NC	https://www.inaturalist.org/observations/143469286	https://inaturalist-open-data.s3.amazonaws.com/photos/246051797/medium.jpg	1	0	0	0	33.88721301	-117.8833047	United States	Narnia femorata
143510280	10/25/2022	CC-BY-NC	https://www.inaturalist.org/observations/143510280	https://inaturalist-open-data.s3.amazonaws.com/photos/246125709/medium.jpeg	1	0	0	0	30.59923	-103.90781	United States	Narnia femorata
143600720	12/3/2022		https://www.inaturalist.org/observations/143600720	https://static.inaturalist.org/photos/246301236/medium.jpg	1	0	0	0	29.87916651	-98.01846232	United States	Narnia femorata
143603447	10/26/2022	CC-BY-NC	https://www.inaturalist.org/observations/143603447	https://inaturalist-open-data.s3.amazonaws.com/photos/246300103/medium.jpeg	1	0	0	0	29.32058167	-103.3875583	United States	Narnia femorata
143711842	12/4/2022	CC-BY-NC	https://www.inaturalist.org/observations/143711842	https://inaturalist-open-data.s3.amazonaws.com/photos/246513910/medium.jpeg	1	0	0	0	33.74893303	-117.5835384	United States	Narnia femorata
143711845	12/4/2022	CC-BY-NC	https://www.inaturalist.org/observations/143711845	https://inaturalist-open-data.s3.amazonaws.com/photos/246513948/medium.jpeg	1	0	0	0	33.74867136	-117.5831859	United States	Narnia femorata
143711846	12/4/2022	CC-BY-NC	https://www.inaturalist.org/observations/143711846	https://inaturalist-open-data.s3.amazonaws.com/photos/246513958/medium.jpeg	1	0	0	0	33.74867136	-117.5831859	United States	Narnia femorata
143841824	12/4/2022	CC-BY-NC	https://www.inaturalist.org/observations/143841824	https://inaturalist-open-data.s3.amazonaws.com/photos/246760061/medium.jpg	1	0	0	0	33.90106111	-117.9666611	United States	Narnia femorata
143915369	12/7/2022		https://www.inaturalist.org/observations/143915369	https://static.inaturalist.org/photos/246900782/medium.jpg	1	0	0	0	34.2714478	-118.3226413	United States	Narnia femorata
144195157	12/6/2022		https://www.inaturalist.org/observations/144195157	https://static.inaturalist.org/photos/247436979/medium.jpeg	1	0	0	0	19.31214697	-98.97387997	Mexico	Narnia femorata
144435346	7/26/2022		https://www.inaturalist.org/observations/144435346	https://static.inaturalist.org/photos/247891949/medium.jpeg	1	0	0	0	16.57497018	-94.95904038	Mexico	Narnia femorata
144635160	12/18/2022	CC-BY-NC	https://www.inaturalist.org/observations/144635160	https://inaturalist-open-data.s3.amazonaws.com/photos/248282493/medium.jpg	1	0	0	0	33.77071619	-117.7645674	United States	Narnia femorata
144772802	8/14/2014	CC0	https://www.inaturalist.org/observations/144772802	https://inaturalist-open-data.s3.amazonaws.com/photos/248551025/medium.jpg	1	0	0	0	32.25385	-111.1973333	United States	Narnia femorata
144869077	12/21/2022	CC-BY-NC	https://www.inaturalist.org/observations/144869077	https://inaturalist-open-data.s3.amazonaws.com/photos/248739136/medium.jpg	1	0	0	0	32.85095333	-116.8580383	United States	Narnia femorata
145546711	7/6/2022	CC-BY-NC	https://www.inaturalist.org/observations/145546711	https://inaturalist-open-data.s3.amazonaws.com/photos/250010476/medium.jpg	1	0	0	0	21.14387419	-102.9813725	Mexico	Narnia femorata
145809770	12/30/2022		https://www.inaturalist.org/observations/145809770	https://static.inaturalist.org/photos/250536635/medium.jpeg	1	0	0	0	34.16705556	-117.887	United States	Narnia femorata
145939932	4/8/2010	CC-BY-NC	https://www.inaturalist.org/observations/145939932	https://inaturalist-open-data.s3.amazonaws.com/photos/250791713/medium.jpg	1	0	0	0	33.80221292	-106.8766772	United States	Narnia femorata
147376412	1/25/2023	CC-BY-NC	https://www.inaturalist.org/observations/147376412	https://inaturalist-open-data.s3.amazonaws.com/photos/253585615/medium.jpg	1	0	0	0	33.87161995	-117.7154495	United States	Narnia femorata
148497203	2/10/2023	CC-BY-NC	https://www.inaturalist.org/observations/148497203	https://inaturalist-open-data.s3.amazonaws.com/photos/255734965/medium.jpg	1	0	0	0	33.6080248	-117.7640456	United States	Narnia femorata
148573555	2/8/2023	CC-BY-NC	https://www.inaturalist.org/observations/148573555	https://inaturalist-open-data.s3.amazonaws.com/photos/255880986/medium.jpg	1	0	0	0	33.77071619	-117.7645674	United States	Narnia femorata
149187238	2/19/2023	CC-BY-NC	https://www.inaturalist.org/observations/149187238	https://inaturalist-open-data.s3.amazonaws.com/photos/257034064/medium.jpg	1	0	0	0	33.6080248	-117.7640456	United States	Narnia femorata
149347847	11/10/2013	CC-BY-NC-ND	https://www.inaturalist.org/observations/149347847	https://inaturalist-open-data.s3.amazonaws.com/photos/257332804/medium.jpeg	1	0	0	0	34.45785467	-97.00329145	United States	Narnia femorata
149778949	2/26/2023	CC-BY-NC	https://www.inaturalist.org/observations/149778949	https://inaturalist-open-data.s3.amazonaws.com/photos/258143532/medium.jpg	1	0	0	0	28.9393141	-99.07385485	United States	Narnia femorata
150533680	3/7/2023	CC-BY-NC	https://www.inaturalist.org/observations/150533680	https://inaturalist-open-data.s3.amazonaws.com/photos/259588955/medium.jpeg	1	0	0	0	28.93591199	-99.08089095	United States	Narnia femorata
150533684	3/7/2023	CC-BY-NC	https://www.inaturalist.org/observations/150533684	https://inaturalist-open-data.s3.amazonaws.com/photos/259588976/medium.jpeg	1	0	0	0	28.93641017	-99.08146627	United States	Narnia femorata
150553814	3/7/2023	CC-BY-NC	https://www.inaturalist.org/observations/150553814	https://inaturalist-open-data.s3.amazonaws.com/photos/259628980/medium.jpg	1	0	0	0	33.6080248	-117.7640456	United States	Narnia femorata
150693509	3/9/2023	CC-BY-NC	https://www.inaturalist.org/observations/150693509	https://inaturalist-open-data.s3.amazonaws.com/photos/259893537/medium.jpeg	1	0	0	0	29.56304504	-98.45422793	United States	Narnia femorata
150749931	3/6/2023	CC-BY-NC	https://www.inaturalist.org/observations/150749931	https://inaturalist-open-data.s3.amazonaws.com/photos/260000080/medium.jpg	1	0	0	0	33.6080248	-117.7640456	United States	Narnia femorata
151236752	8/3/2013	CC-BY-NC	https://www.inaturalist.org/observations/151236752	https://inaturalist-open-data.s3.amazonaws.com/photos/260914331/medium.jpg	1	0	0	0	18.72083644	-99.10917517	Mexico	Narnia femorata
151336275	3/16/2023	CC-BY-NC	https://www.inaturalist.org/observations/151336275	https://inaturalist-open-data.s3.amazonaws.com/photos/261102454/medium.jpeg	1	0	0	0	29.49344134	-98.50271629	United States	Narnia femorata
151561253	3/18/2023	CC-BY-NC	https://www.inaturalist.org/observations/151561253	https://inaturalist-open-data.s3.amazonaws.com/photos/261524286/medium.jpg	1	0	0	0	32.82184167	-117.0777888	United States	Narnia femorata
151580286	3/18/2023	CC0	https://www.inaturalist.org/observations/151580286	https://inaturalist-open-data.s3.amazonaws.com/photos/261562540/medium.jpg	1	0	0	0	29.10073883	-110.9500367	Mexico	Narnia femorata
151620542	3/19/2023	CC-BY-NC	https://www.inaturalist.org/observations/151620542	https://inaturalist-open-data.s3.amazonaws.com/photos/261636646/medium.jpeg	1	0	0	0	30.34832141	-97.72753604	United States	Narnia femorata
151693707	3/10/2023	CC-BY	https://www.inaturalist.org/observations/151693707	https://inaturalist-open-data.s3.amazonaws.com/photos/261773869/medium.jpeg	1	0	0	0	30.734109	-98.36342	United States	Narnia femorata
152106381	3/19/2023	CC-BY-NC	https://www.inaturalist.org/observations/152106381	https://inaturalist-open-data.s3.amazonaws.com/photos/262540523/medium.jpeg	1	0	0	0	30.0813131	-98.8614352	United States	Narnia femorata
152398588	3/25/2023	CC-BY-NC	https://www.inaturalist.org/observations/152398588	https://inaturalist-open-data.s3.amazonaws.com/photos/263079327/medium.jpg	1	0	0	0	28.94302606	-99.06830003	United States	Narnia femorata
152755639	3/28/2023	CC-BY-NC	https://www.inaturalist.org/observations/152755639	https://inaturalist-open-data.s3.amazonaws.com/photos/263738572/medium.jpg	1	0	0	0	28.93813462	-99.07189992	United States	Narnia femorata
152970706	3/31/2023	CC-BY-NC	https://www.inaturalist.org/observations/152970706	https://inaturalist-open-data.s3.amazonaws.com/photos/264139497/medium.jpg	1	0	0	0	32.73621667	-117.1404638	United States	Narnia femorata
153094138	4/1/2023		https://www.inaturalist.org/observations/153094138	https://static.inaturalist.org/photos/264372388/medium.jpg	1	0	0	0	30.28927	-97.70421667	United States	Narnia femorata
153200278	4/2/2023	CC-BY-NC	https://www.inaturalist.org/observations/153200278	https://inaturalist-open-data.s3.amazonaws.com/photos/264572138/medium.jpeg	1	0	0	0	30.39590454	-97.95153809	United States	Narnia femorata
153368369	4/3/2023	CC-BY-NC	https://www.inaturalist.org/observations/153368369	https://inaturalist-open-data.s3.amazonaws.com/photos/264882240/medium.jpg	1	0	0	0	34.12384702	-118.2179592	United States	Narnia femorata
153402781	4/3/2023		https://www.inaturalist.org/observations/153402781	https://static.inaturalist.org/photos/264947787/medium.jpg	1	0	0	0	30.21035833	-97.78786333	United States	Narnia femorata
153726870	4/6/2023	CC-BY-NC	https://www.inaturalist.org/observations/153726870	https://inaturalist-open-data.s3.amazonaws.com/photos/265545080/medium.jpg	1	0	0	0	33.88782833	-117.8824533	United States	Narnia femorata
153734184	4/6/2023	CC-BY-NC	https://www.inaturalist.org/observations/153734184	https://inaturalist-open-data.s3.amazonaws.com/photos/265558421/medium.jpg	1	0	0	0	32.73225833	-117.1453083	United States	Narnia femorata
153947806	3/28/2023	CC-BY-NC	https://www.inaturalist.org/observations/153947806	https://inaturalist-open-data.s3.amazonaws.com/photos/265953593/medium.jpeg	1	0	0	0				Narnia femorata
153971326	4/8/2023		https://www.inaturalist.org/observations/153971326	https://static.inaturalist.org/photos/265995567/medium.jpg	1	0	0	0	30.232595	-97.65251167	United States	Narnia femorata
154091360	4/4/2023	CC-BY-NC	https://www.inaturalist.org/observations/154091360	https://inaturalist-open-data.s3.amazonaws.com/photos/266217939/medium.jpg	1	0	0	0	28.618275	-97.67224167	United States	Narnia femorata
154161898	4/9/2023		https://www.inaturalist.org/observations/154161898	https://static.inaturalist.org/photos/266342387/medium.jpg	1	0	0	0	29.85461	-98.734982	United States	Narnia femorata
154284787	4/6/2023	CC-BY-NC	https://www.inaturalist.org/observations/154284787	https://inaturalist-open-data.s3.amazonaws.com/photos/266571150/medium.jpg	1	0	0	0	33.80426167	-116.457755	United States	Narnia femorata
154343459	4/7/2023	CC-BY-NC	https://www.inaturalist.org/observations/154343459	https://inaturalist-open-data.s3.amazonaws.com/photos/266975308/medium.jpg	1	0	0	0	33.339395	-118.3253867	United States	Narnia femorata
154459204	4/11/2023	CC-BY-NC	https://www.inaturalist.org/observations/154459204	https://inaturalist-open-data.s3.amazonaws.com/photos/266888370/medium.jpeg	1	0	0	0	29.859435	-98.1416094	United States	Narnia femorata
154520594	4/11/2023	CC-BY-NC	https://www.inaturalist.org/observations/154520594	https://inaturalist-open-data.s3.amazonaws.com/photos/267004271/medium.jpeg	1	0	0	0	32.73985278	-117.0853722	United States	Narnia femorata
154577605	4/2/2023	CC-BY-NC	https://www.inaturalist.org/observations/154577605	https://inaturalist-open-data.s3.amazonaws.com/photos/267104451/medium.jpg	1	0	0	0	30.03504629	-98.93113431	United States	Narnia femorata
154577745	4/2/2023	CC-BY-NC	https://www.inaturalist.org/observations/154577745	https://inaturalist-open-data.s3.amazonaws.com/photos/267104679/medium.jpg	1	0	0	0	30.01651979	-98.91807009	United States	Narnia femorata
154633597	4/12/2023	CC-BY-NC	https://www.inaturalist.org/observations/154633597	https://inaturalist-open-data.s3.amazonaws.com/photos/267207220/medium.jpg	1	0	0	0	29.48312833	-97.94613667	United States	Narnia femorata
155225915	4/16/2023	CC-BY-NC	https://www.inaturalist.org/observations/155225915	https://inaturalist-open-data.s3.amazonaws.com/photos/268289642/medium.jpg	1	0	0	0	29.55593776	-98.52735157	United States	Narnia femorata
155236670	4/15/2023	CC-BY-NC	https://www.inaturalist.org/observations/155236670	https://inaturalist-open-data.s3.amazonaws.com/photos/268306172/medium.jpg	1	0	0	0	30.52776198	-97.84839633	United States	Narnia femorata
155538311	4/18/2023	CC-BY-NC	https://www.inaturalist.org/observations/155538311	https://inaturalist-open-data.s3.amazonaws.com/photos/268871777/medium.jpg	1	0	0	0	30.33131196	-97.76228867	United States	Narnia femorata
155564172	4/16/2023		https://www.inaturalist.org/observations/155564172	https://static.inaturalist.org/photos/268898577/medium.jpg	1	0	0	0	34.27031038	-118.3602758	United States	Narnia femorata
155622695	4/15/2023	CC-BY-NC	https://www.inaturalist.org/observations/155622695	https://inaturalist-open-data.s3.amazonaws.com/photos/269029511/medium.jpeg	1	0	0	0	26.176697	-98.23035297	United States	Narnia femorata
155846599	4/20/2023	CC-BY-ND	https://www.inaturalist.org/observations/155846599	https://inaturalist-open-data.s3.amazonaws.com/photos/269435992/medium.jpg	1	0	0	0	32.92194667	-117.2475283	United States	Narnia femorata
155955168	4/21/2023	CC-BY-NC	https://www.inaturalist.org/observations/155955168	https://inaturalist-open-data.s3.amazonaws.com/photos/269624882/medium.jpg	1	0	0	0	30.68750313	-97.64820497	United States	Narnia femorata
156166768	4/22/2023	CC-BY-NC	https://www.inaturalist.org/observations/156166768	https://inaturalist-open-data.s3.amazonaws.com/photos/270007817/medium.jpg	1	0	0	0	29.55628375	-98.52507263	United States	Narnia femorata
156534151	4/24/2023	CC-BY-NC	https://www.inaturalist.org/observations/156534151	https://inaturalist-open-data.s3.amazonaws.com/photos/270688804/medium.jpg	1	0	0	0	17.08621944	-96.77959722	Mexico	Narnia femorata
156639093	4/25/2023	CC-BY	https://www.inaturalist.org/observations/156639093	https://inaturalist-open-data.s3.amazonaws.com/photos/270873497/medium.jpg	1	0	0	0	32.18605901	-107.6114781	United States	Narnia femorata
156777013	4/26/2023	CC-BY-NC	https://www.inaturalist.org/observations/156777013	https://inaturalist-open-data.s3.amazonaws.com/photos/271126977/medium.jpg	1	0	0	0	30.28098408	-97.77692079	United States	Narnia femorata
156798458	4/26/2023	CC-BY-NC	https://www.inaturalist.org/observations/156798458	https://inaturalist-open-data.s3.amazonaws.com/photos/271164439/medium.jpg	1	0	0	0	30.192575	-98.464705	United States	Narnia femorata
156963023	4/27/2023	CC-BY-NC	https://www.inaturalist.org/observations/156963023	https://inaturalist-open-data.s3.amazonaws.com/photos/271458427/medium.jpeg	1	0	0	0	30.19020451	-98.08667813	United States	Narnia femorata
157223846	4/28/2023	CC-BY-NC	https://www.inaturalist.org/observations/157223846	https://inaturalist-open-data.s3.amazonaws.com/photos/271866259/medium.jpg	1	0	0	0	32.809635	-117.014827	United States	Narnia femorata
157254260	4/28/2023	CC-BY-NC	https://www.inaturalist.org/observations/157254260	https://inaturalist-open-data.s3.amazonaws.com/photos/271919006/medium.jpeg	1	0	0	0	33.98460833	-117.3072833	United States	Narnia femorata
157256563	4/28/2023	CC0	https://www.inaturalist.org/observations/157256563	https://inaturalist-open-data.s3.amazonaws.com/photos/271922166/medium.jpg	1	0	0	0	33.01845283	-97.09768617	United States	Narnia femorata
157266388	4/28/2023	CC-BY-NC	https://www.inaturalist.org/observations/157266388	https://inaturalist-open-data.s3.amazonaws.com/photos/271937224/medium.jpeg	1	0	0	0	30.49784729	-97.73417023	United States	Narnia femorata
157352226	4/28/2023	CC-BY-NC	https://www.inaturalist.org/observations/157352226	https://inaturalist-open-data.s3.amazonaws.com/photos/272074617/medium.jpg	1	0	0	0	35.09580069	-106.6075134	United States	Narnia femorata
157396335	4/28/2023		https://www.inaturalist.org/observations/157396335	https://static.inaturalist.org/photos/272150546/medium.jpg	1	0	0	0	33.97158	-117.3198867	United States	Narnia femorata
157756328	4/29/2023	CC-BY-NC	https://www.inaturalist.org/observations/157756328	https://inaturalist-open-data.s3.amazonaws.com/photos/272715032/medium.jpeg	1	0	0	0	26.37374722	-98.1912	United States	Narnia femorata
157920960	4/29/2023	CC-BY	https://www.inaturalist.org/observations/157920960	https://static.inaturalist.org/photos/272983758/medium.jpg	1	0	0	0	26.34046208	-98.43621472	United States	Narnia femorata
158230705	4/30/2023	CC-BY-NC	https://www.inaturalist.org/observations/158230705	https://inaturalist-open-data.s3.amazonaws.com/photos/273486197/medium.jpg	1	0	0	0	29.64727167	-98.46958	United States	Narnia femorata
158292183	4/30/2023	CC-BY-NC	https://www.inaturalist.org/observations/158292183	https://inaturalist-open-data.s3.amazonaws.com/photos/273566905/medium.jpeg	1	0	0	0	30.68195909	-97.35478794	United States	Narnia femorata
158292188	4/30/2023	CC-BY-NC	https://www.inaturalist.org/observations/158292188	https://inaturalist-open-data.s3.amazonaws.com/photos/273568240/medium.jpeg	1	0	0	0	30.68194208	-97.35480026	United States	Narnia femorata
158303497	4/30/2023	CC-BY-NC	https://www.inaturalist.org/observations/158303497	https://inaturalist-open-data.s3.amazonaws.com/photos/273602899/medium.jpeg	1	0	0	0	30.2178046	-97.8832641	United States	Narnia femorata
158569464	4/30/2023		https://www.inaturalist.org/observations/158569464	https://static.inaturalist.org/photos/274031320/medium.jpg	1	0	0	0	30.00418018	-98.04276458	United States	Narnia femorata
158873553	4/29/2023	CC-BY-NC	https://www.inaturalist.org/observations/158873553	https://static.inaturalist.org/photos/274506393/medium.jpg	1	0	0	0	29.54831339	-98.55144529	United States	Narnia femorata
158955388	5/1/2023	CC-BY-NC	https://www.inaturalist.org/observations/158955388	https://inaturalist-open-data.s3.amazonaws.com/photos/274636954/medium.jpeg	1	0	0	0	30.17427063	-97.19924927	United States	Narnia femorata
158969423	5/1/2023	CC-BY-NC	https://www.inaturalist.org/observations/158969423	https://inaturalist-open-data.s3.amazonaws.com/photos/274660769/medium.jpg	1	0	0	0	33.00502914	-117.153624	United States	Narnia femorata
158978630	4/26/2023	CC-BY-NC	https://www.inaturalist.org/observations/158978630	https://inaturalist-open-data.s3.amazonaws.com/photos/274676512/medium.jpg	1	0	0	0	29.68041667	-98.33715833	United States	Narnia femorata
158980707	4/26/2023	CC-BY-NC	https://www.inaturalist.org/observations/158980707	https://inaturalist-open-data.s3.amazonaws.com/photos/274680153/medium.jpg	1	0	0	0	29.68231167	-98.334755	United States	Narnia femorata
158983506	5/1/2023		https://www.inaturalist.org/observations/158983506	https://static.inaturalist.org/photos/274684276/medium.jpg	1	0	0	0	30.85564748	-97.04582622	United States	Narnia femorata
159040894	4/30/2023	CC-BY-NC	https://www.inaturalist.org/observations/159040894	https://inaturalist-open-data.s3.amazonaws.com/photos/274777396/medium.jpg	1	0	0	0	29.68942167	-98.35310333	United States	Narnia femorata
159074511	5/1/2023	CC-BY-NC	https://www.inaturalist.org/observations/159074511	https://inaturalist-open-data.s3.amazonaws.com/photos/274828101/medium.jpeg	1	0	0	0	34.08540549	-118.2709247	United States	Narnia femorata
159297627	4/29/2023	CC-BY-NC	https://www.inaturalist.org/observations/159297627	https://inaturalist-open-data.s3.amazonaws.com/photos/275211438/medium.jpeg	1	0	0	0	30.76378863	-97.31882841	United States	Narnia femorata
159299016	5/2/2023	CC-BY-NC	https://www.inaturalist.org/observations/159299016	https://inaturalist-open-data.s3.amazonaws.com/photos/275215277/medium.jpeg	1	0	0	0	30.49826622	-97.73281889	United States	Narnia femorata
159325063	4/30/2023	CC-BY-NC	https://www.inaturalist.org/observations/159325063	https://inaturalist-open-data.s3.amazonaws.com/photos/275262146/medium.jpeg	1	0	0	0	31.63383721	-98.2483996	United States	Narnia femorata
159356459	5/2/2023	CC-BY-NC	https://www.inaturalist.org/observations/159356459	https://inaturalist-open-data.s3.amazonaws.com/photos/275314061/medium.jpg	1	0	0	0	31.11366554	-97.46741646	United States	Narnia femorata
159697976	4/29/2023	CC-BY-NC	https://www.inaturalist.org/observations/159697976	https://inaturalist-open-data.s3.amazonaws.com/photos/275928749/medium.jpg	1	0	0	0	33.67212833	-111.9148633	United States	Narnia femorata
159780817	4/17/2023	CC-BY-NC	https://www.inaturalist.org/observations/159780817	https://inaturalist-open-data.s3.amazonaws.com/photos/276080285/medium.jpg	1	0	0	0	30.38817093	-97.96768428	United States	Narnia femorata
160138675	5/1/2023	CC-BY-NC	https://www.inaturalist.org/observations/160138675	https://inaturalist-open-data.s3.amazonaws.com/photos/276708273/medium.jpg	1	0	0	0	29.43716811	-98.32678708	United States	Narnia femorata
160199619	4/28/2023	CC-BY-NC	https://www.inaturalist.org/observations/160199619	https://inaturalist-open-data.s3.amazonaws.com/photos/276811299/medium.jpg	1	0	0	0	30.58576108	-97.93090456	United States	Narnia femorata
160502394	5/1/2023	CC-BY-NC	https://www.inaturalist.org/observations/160502394	https://inaturalist-open-data.s3.amazonaws.com/photos/277346587/medium.jpeg	1	0	0	0	29.64748056	-98.46948333	United States	Narnia femorata
160665462	5/8/2023	CC-BY-NC	https://www.inaturalist.org/observations/160665462	https://inaturalist-open-data.s3.amazonaws.com/photos/277648764/medium.jpg	1	0	0	0	29.56535014	-98.53587295	United States	Narnia femorata
161267912	5/12/2023	CC0	https://www.inaturalist.org/observations/161267912	https://inaturalist-open-data.s3.amazonaws.com/photos/278736359/medium.jpg	1	0	0	0	29.45961667	-98.45561167	United States	Narnia femorata
161271780	4/20/2023	CC-BY	https://www.inaturalist.org/observations/161271780	https://inaturalist-open-data.s3.amazonaws.com/photos/278743443/medium.jpeg	1	0	0	0	30.502204	-98.816104	United States	Narnia femorata
161522787	5/13/2023	CC-BY-NC	https://www.inaturalist.org/observations/161522787	https://inaturalist-open-data.s3.amazonaws.com/photos/279196816/medium.jpeg	1	0	0	0	33.65607834	-111.9880524	United States	Narnia femorata
161930658	5/15/2023		https://www.inaturalist.org/observations/161930658	https://static.inaturalist.org/photos/279943264/medium.jpeg	1	0	0	0	32.737615	-97.3840729	United States	Narnia femorata
161931482	5/15/2023		https://www.inaturalist.org/observations/161931482	https://static.inaturalist.org/photos/279945144/medium.jpeg	1	0	0	0	32.737615	-97.3840729	United States	Narnia femorata
161932924	5/15/2023		https://www.inaturalist.org/observations/161932924	https://static.inaturalist.org/photos/279947736/medium.jpg	1	0	0	0	32.73957	-97.381845	United States	Narnia femorata
162057940	5/15/2023	CC-BY-NC	https://www.inaturalist.org/observations/162057940	https://inaturalist-open-data.s3.amazonaws.com/photos/280171425/medium.jpg	1	0	0	0	30.85290833	-97.68061	United States	Narnia femorata
162057941	5/15/2023	CC-BY-NC	https://www.inaturalist.org/observations/162057941	https://inaturalist-open-data.s3.amazonaws.com/photos/280171446/medium.jpg	1	0	0	0	30.85279914	-97.68057437	United States	Narnia femorata
162484182	5/19/2023	CC-BY-NC	https://www.inaturalist.org/observations/162484182	https://inaturalist-open-data.s3.amazonaws.com/photos/280960040/medium.jpg	1	0	0	0	29.68469821	-98.77918966	United States	Narnia femorata
162569502	5/19/2023	CC-BY-NC	https://www.inaturalist.org/observations/162569502	https://inaturalist-open-data.s3.amazonaws.com/photos/281127930/medium.jpeg	1	0	0	0	30.85944722	-108.3901889	Mexico	Narnia femorata
162747572	5/16/2023	CC-BY-NC	https://www.inaturalist.org/observations/162747572	https://inaturalist-open-data.s3.amazonaws.com/photos/281427100/medium.jpeg	1	0	0	0	33.98325892	-117.319715	United States	Narnia femorata
162781649	5/20/2023	CC-BY-NC	https://www.inaturalist.org/observations/162781649	https://inaturalist-open-data.s3.amazonaws.com/photos/281491230/medium.jpg	1	0	0	0	29.68711333	-98.35112	United States	Narnia femorata
163037783	5/21/2023	CC-BY-NC	https://www.inaturalist.org/observations/163037783	https://inaturalist-open-data.s3.amazonaws.com/photos/281950479/medium.jpeg	1	0	0	0	30.16675	-97.75399167	United States	Narnia femorata
163193917	5/20/2023	CC-BY-NC	https://www.inaturalist.org/observations/163193917	https://inaturalist-open-data.s3.amazonaws.com/photos/282232905/medium.jpg	1	0	0	0	29.72123667	-98.12448883	United States	Narnia femorata
163195084	5/21/2023		https://www.inaturalist.org/observations/163195084	https://static.inaturalist.org/photos/282235237/medium.jpg	1	0	0	0	30.856495	-97.0469805	United States	Narnia femorata
163760675	5/2/2023	CC-BY-NC	https://www.inaturalist.org/observations/163760675	https://inaturalist-open-data.s3.amazonaws.com/photos/283277674/medium.jpg	1	0	0	0	26.1860154	-97.66412798	United States	Narnia femorata
163824969	5/26/2023	CC-BY-NC	https://www.inaturalist.org/observations/163824969	https://inaturalist-open-data.s3.amazonaws.com/photos/283396523/medium.jpeg	1	0	0	0	30.57182222	-96.36870556	United States	Narnia femorata
163852411	5/26/2023	CC-BY-NC	https://www.inaturalist.org/observations/163852411	https://inaturalist-open-data.s3.amazonaws.com/photos/283443896/medium.jpg	1	0	0	0	32.4742	-106.7555	United States	Narnia femorata
163911198	5/26/2023	CC-BY-NC	https://www.inaturalist.org/observations/163911198	https://inaturalist-open-data.s3.amazonaws.com/photos/283555169/medium.jpeg	1	0	0	0	33.6042199	-117.7528949	United States	Narnia femorata
164119093	5/27/2023	CC-BY-NC	https://www.inaturalist.org/observations/164119093	https://inaturalist-open-data.s3.amazonaws.com/photos/283930387/medium.jpg	1	0	0	0	33.77071619	-117.7645674	United States	Narnia femorata
164226450	5/28/2023		https://www.inaturalist.org/observations/164226450	https://static.inaturalist.org/photos/284162171/medium.jpg	1	0	0	0	30.37004272	-98.1291657	United States	Narnia femorata
164409441	5/29/2023	CC-BY-NC	https://www.inaturalist.org/observations/164409441	https://inaturalist-open-data.s3.amazonaws.com/photos/286920447/medium.jpeg	1	0	0	0	28.83566856	-81.66429901	United States	Narnia femorata
164639090	5/29/2023		https://www.inaturalist.org/observations/164639090	https://static.inaturalist.org/photos/284888712/medium.jpeg	1	0	0	0	29.58845	-98.60004444	United States	Narnia femorata
164909672	5/30/2023	CC-BY-NC	https://www.inaturalist.org/observations/164909672	https://inaturalist-open-data.s3.amazonaws.com/photos/285394557/medium.jpg	1	0	0	0	32.1040695	-110.6731333	United States	Narnia femorata
165232261	6/2/2023		https://www.inaturalist.org/observations/165232261	https://static.inaturalist.org/photos/285997952/medium.jpg	1	0	0	0	29.60719315	-98.51060264	United States	Narnia femorata
165338713	10/8/2013	CC-BY-NC	https://www.inaturalist.org/observations/165338713	https://inaturalist-open-data.s3.amazonaws.com/photos/286193707/medium.jpg	1	0	0	0	30.28321075	-97.777184	United States	Narnia femorata
165339825	10/8/2013	CC-BY-NC	https://www.inaturalist.org/observations/165339825	https://inaturalist-open-data.s3.amazonaws.com/photos/286195840/medium.jpg	1	0	0	0	30.28291656	-97.77696043	United States	Narnia femorata
165381072	6/3/2023	CC-BY-NC	https://www.inaturalist.org/observations/165381072	https://inaturalist-open-data.s3.amazonaws.com/photos/286270632/medium.jpeg	1	0	0	0	33.10748291	-117.1306992	United States	Narnia femorata
165404761	6/3/2023	CC-BY-NC	https://www.inaturalist.org/observations/165404761	https://inaturalist-open-data.s3.amazonaws.com/photos/286313008/medium.jpeg	1	0	0	0	33.18883822	-97.11824846	United States	Narnia femorata
165421038	6/3/2023	CC-BY-NC	https://www.inaturalist.org/observations/165421038	https://inaturalist-open-data.s3.amazonaws.com/photos/286346518/medium.jpeg	1	0	0	0	33.63450303	-112.342572	United States	Narnia femorata
165663629	6/4/2023	CC0	https://www.inaturalist.org/observations/165663629	https://inaturalist-open-data.s3.amazonaws.com/photos/286790786/medium.jpg	1	0	0	0	34.20034357	-118.2136178	United States	Narnia femorata
165801378	6/5/2023	CC-BY-NC	https://www.inaturalist.org/observations/165801378	https://inaturalist-open-data.s3.amazonaws.com/photos/287046525/medium.jpg	1	0	0	0	29.88532871	-97.97209005	United States	Narnia femorata
165968948	6/6/2023	CC-BY-NC	https://www.inaturalist.org/observations/165968948	https://inaturalist-open-data.s3.amazonaws.com/photos/287356894/medium.jpg	1	0	0	0	33.13475283	-96.838945	United States	Narnia femorata
165972896	6/6/2023	CC-BY-NC	https://www.inaturalist.org/observations/165972896	https://inaturalist-open-data.s3.amazonaws.com/photos/287364361/medium.jpg	1	0	0	0	33.13475283	-96.838945	United States	Narnia femorata
165975944	6/5/2023	CC0	https://www.inaturalist.org/observations/165975944	https://inaturalist-open-data.s3.amazonaws.com/photos/287405110/medium.jpeg	1	0	0	0	31.87680715	-110.9275831	United States	Narnia femorata
165982223	6/6/2023	CC-BY-NC	https://www.inaturalist.org/observations/165982223	https://inaturalist-open-data.s3.amazonaws.com/photos/287382944/medium.jpg	1	0	0	0	33.13475283	-96.838945	United States	Narnia femorata
166094174	6/7/2023		https://www.inaturalist.org/observations/166094174	https://static.inaturalist.org/photos/287589022/medium.jpg	1	0	0	0	33.85569579	-116.5371504	United States	Narnia femorata
166103988	6/7/2023	CC-BY-NC	https://www.inaturalist.org/observations/166103988	https://inaturalist-open-data.s3.amazonaws.com/photos/287607127/medium.jpg	1	0	0	0	30.59717067	-103.8941458	United States	Narnia femorata
166193373	6/5/2023	CC-BY-NC	https://www.inaturalist.org/observations/166193373	https://inaturalist-open-data.s3.amazonaws.com/photos/287773412/medium.jpeg	1	0	0	0	21.798559	-98.39494297	Mexico	Narnia femorata
166361298	6/8/2023	CC-BY-NC	https://www.inaturalist.org/observations/166361298	https://inaturalist-open-data.s3.amazonaws.com/photos/288085301/medium.jpg	1	0	0	0	33.87278598	-117.8137261	United States	Narnia femorata
166363494	6/8/2023	CC-BY-NC	https://www.inaturalist.org/observations/166363494	https://inaturalist-open-data.s3.amazonaws.com/photos/288089301/medium.jpg	1	0	0	0	33.87161995	-117.7154495	United States	Narnia femorata
166700279	6/1/2023	CC-BY-NC	https://www.inaturalist.org/observations/166700279	https://inaturalist-open-data.s3.amazonaws.com/photos/288695343/medium.jpeg	1	0	0	0	32.074745	-112.7344317	United States	Narnia femorata
166708482	6/10/2023	CC-BY-NC	https://www.inaturalist.org/observations/166708482	https://inaturalist-open-data.s3.amazonaws.com/photos/288712992/medium.jpeg	1	0	0	0	25.6323889	-100.2760036	Mexico	Narnia femorata
167149832	2/6/2023	CC-BY-NC	https://www.inaturalist.org/observations/167149832	https://inaturalist-open-data.s3.amazonaws.com/photos/289527451/medium.jpeg	1	0	0	0	20.17824191	-98.80008638	Mexico	Narnia femorata
167291002	6/13/2023	CC-BY-NC	https://www.inaturalist.org/observations/167291002	https://inaturalist-open-data.s3.amazonaws.com/photos/301328788/medium.jpg	1	0	0	0	33.81295709	-116.5166442	United States	Narnia femorata
167358278	6/11/2023	CC-BY-NC	https://www.inaturalist.org/observations/167358278	https://inaturalist-open-data.s3.amazonaws.com/photos/289912346/medium.jpg	1	0	0	0	32.21873667	-110.6857217	United States	Narnia femorata
167411653	6/11/2023	CC-BY-NC	https://www.inaturalist.org/observations/167411653	https://inaturalist-open-data.s3.amazonaws.com/photos/290007448/medium.jpg	1	0	0	0	32.23491667	-110.68553	United States	Narnia femorata
167464285	6/14/2023	CC-BY-NC	https://www.inaturalist.org/observations/167464285	https://inaturalist-open-data.s3.amazonaws.com/photos/290106892/medium.jpg	1	0	0	0	30.36665333	-98.12756383	United States	Narnia femorata
167947067	6/17/2023	CC-BY-NC	https://www.inaturalist.org/observations/167947067	https://inaturalist-open-data.s3.amazonaws.com/photos/291007211/medium.jpg	1	0	0	0	19.7506059	-99.9681929	Mexico	Narnia femorata
168145667	6/18/2023	CC-BY-NC	https://www.inaturalist.org/observations/168145667	https://inaturalist-open-data.s3.amazonaws.com/photos/291371635/medium.jpeg	1	0	0	0	33.48898186	-112.0678591	United States	Narnia femorata
168602166	6/20/2023	CC-BY-NC	https://www.inaturalist.org/observations/168602166	https://inaturalist-open-data.s3.amazonaws.com/photos/292219892/medium.jpg	1	0	0	0	33.33937	-118.3253333	United States	Narnia femorata
168618883	6/19/2023	CC-BY-NC	https://www.inaturalist.org/observations/168618883	https://inaturalist-open-data.s3.amazonaws.com/photos/292253142/medium.jpeg	1	0	0	0	33.58362142	-116.5001381	United States	Narnia femorata
168662262	6/21/2023	CC-BY-NC	https://www.inaturalist.org/observations/168662262	https://inaturalist-open-data.s3.amazonaws.com/photos/294013950/medium.jpg	1	0	0	0	33.46436332	-111.9401058	United States	Narnia femorata
168921311	6/21/2023		https://www.inaturalist.org/observations/168921311	https://static.inaturalist.org/photos/292794735/medium.jpg	1	0	0	0	34.27091644	-118.360361	United States	Narnia femorata
168921379	6/21/2023		https://www.inaturalist.org/observations/168921379	https://static.inaturalist.org/photos/292803978/medium.jpg	1	0	0	0	34.26963251	-118.3578916	United States	Narnia femorata
169489969	6/25/2023		https://www.inaturalist.org/observations/169489969	https://static.inaturalist.org/photos/293847751/medium.jpg	1	0	0	0	29.73998833	-98.76857	United States	Narnia femorata
169506217	6/25/2023	CC-BY-NC	https://www.inaturalist.org/observations/169506217	https://inaturalist-open-data.s3.amazonaws.com/photos/293879339/medium.jpg	1	0	0	0	33.508275	-111.9498883	United States	Narnia femorata
169636521	6/17/2023	CC-BY-NC	https://www.inaturalist.org/observations/169636521	https://inaturalist-open-data.s3.amazonaws.com/photos/294124198/medium.jpg	1	0	0	0	32.28427833	-111.16707	United States	Narnia femorata
169636561	6/17/2023	CC-BY-NC	https://www.inaturalist.org/observations/169636561	https://inaturalist-open-data.s3.amazonaws.com/photos/294124260/medium.jpg	1	0	0	0	32.28455333	-111.1671217	United States	Narnia femorata
169636580	6/17/2023	CC-BY-NC	https://www.inaturalist.org/observations/169636580	https://inaturalist-open-data.s3.amazonaws.com/photos/294124304/medium.jpg	1	0	0	0	32.28455333	-111.16713	United States	Narnia femorata
169786103	6/24/2023	CC-BY-NC	https://www.inaturalist.org/observations/169786103	https://inaturalist-open-data.s3.amazonaws.com/photos/294387389/medium.jpg	1	0	0	0	31.26546944	-98.60848889	United States	Narnia femorata
169882201	6/27/2023	CC-BY-NC	https://www.inaturalist.org/observations/169882201	https://inaturalist-open-data.s3.amazonaws.com/photos/294566691/medium.jpg	1	0	0	0	35.079625	-106.6257633	United States	Narnia femorata
170022973	6/28/2023	CC-BY-NC	https://www.inaturalist.org/observations/170022973	https://inaturalist-open-data.s3.amazonaws.com/photos/294825918/medium.jpeg	1	0	0	0	33.95199416	-117.2640054	United States	Narnia femorata
170292804	6/30/2023	CC-BY-NC	https://www.inaturalist.org/observations/170292804	https://inaturalist-open-data.s3.amazonaws.com/photos/295337019/medium.jpeg	1	0	0	0	32.727052	-117.038163	United States	Narnia femorata
170562242	6/28/2023	CC-BY-NC	https://www.inaturalist.org/observations/170562242	https://inaturalist-open-data.s3.amazonaws.com/photos/295844057/medium.jpg	1	0	0	0	33.81962434	-117.7653279	United States	Narnia femorata
170748686	7/2/2023		https://www.inaturalist.org/observations/170748686	https://static.inaturalist.org/photos/296197146/medium.jpeg	1	0	0	0	32.19272954	-111.0386191	United States	Narnia femorata
170956358	6/30/2023	CC-BY-NC	https://www.inaturalist.org/observations/170956358	https://inaturalist-open-data.s3.amazonaws.com/photos/296590616/medium.jpeg	1	0	0	0	32.82483266	-117.0734993	United States	Narnia femorata
170974788	7/3/2023	CC-BY-NC	https://www.inaturalist.org/observations/170974788	https://inaturalist-open-data.s3.amazonaws.com/photos/296627533/medium.jpg	1	0	0	0	33.48865	-111.9861217	United States	Narnia femorata
171241204	7/5/2023	CC-BY-NC	https://www.inaturalist.org/observations/171241204	https://inaturalist-open-data.s3.amazonaws.com/photos/297123820/medium.jpg	1	0	0	0	29.55030984	-98.53096008	United States	Narnia femorata
171398420	7/6/2023	CC-BY-NC	https://www.inaturalist.org/observations/171398420	https://inaturalist-open-data.s3.amazonaws.com/photos/297414629/medium.jpeg	1	0	0	0	34.16126109	-119.0388873	United States	Narnia femorata
171649445	7/6/2023	CC-BY-NC	https://www.inaturalist.org/observations/171649445	https://inaturalist-open-data.s3.amazonaws.com/photos/297880648/medium.jpg	1	0	0	0	33.6080248	-117.7640456	United States	Narnia femorata
172015228	7/9/2023	CC-BY-NC	https://www.inaturalist.org/observations/172015228	https://inaturalist-open-data.s3.amazonaws.com/photos/298553279/medium.jpeg	1	0	0	0	33.106243	-117.278794	United States	Narnia femorata
172062635	7/9/2023	CC-BY-NC	https://www.inaturalist.org/observations/172062635	https://inaturalist-open-data.s3.amazonaws.com/photos/298643603/medium.jpeg	1	0	0	0	32.8345912	-117.0751209	United States	Narnia femorata
172362099	6/22/2023	CC-BY-NC	https://www.inaturalist.org/observations/172362099	https://inaturalist-open-data.s3.amazonaws.com/photos/299207787/medium.jpg	1	0	0	0	33.52791346	-111.9641284	United States	Narnia femorata
172559934	7/8/2023	CC-BY-NC	https://www.inaturalist.org/observations/172559934	https://inaturalist-open-data.s3.amazonaws.com/photos/299572124/medium.jpg	1	0	0	0	22.08952708	-100.9605989	Mexico	Narnia femorata
172703932	7/13/2023		https://www.inaturalist.org/observations/172703932	https://static.inaturalist.org/photos/299839379/medium.jpeg	1	0	0	0	34.27897191	-118.5269753	United States	Narnia femorata
172728391	7/8/2023	CC-BY-NC	https://www.inaturalist.org/observations/172728391	https://inaturalist-open-data.s3.amazonaws.com/photos/299880469/medium.jpg	1	0	0	0	22.08826072	-100.9608477	Mexico	Narnia femorata
172728392	7/8/2023	CC-BY-NC	https://www.inaturalist.org/observations/172728392	https://inaturalist-open-data.s3.amazonaws.com/photos/299880498/medium.jpg	1	0	0	0	22.08826072	-100.9608477	Mexico	Narnia femorata
172728393	7/8/2023	CC-BY-NC	https://www.inaturalist.org/observations/172728393	https://inaturalist-open-data.s3.amazonaws.com/photos/299880520/medium.jpg	1	0	0	0	22.08826072	-100.9608477	Mexico	Narnia femorata
173075356	7/15/2023	CC-BY-NC	https://www.inaturalist.org/observations/173075356	https://inaturalist-open-data.s3.amazonaws.com/photos/300528268/medium.jpeg	1	0	0	0	33.152841	-117.281876	United States	Narnia femorata
173135806	7/14/2023	CC-BY-NC	https://www.inaturalist.org/observations/173135806	https://inaturalist-open-data.s3.amazonaws.com/photos/300639483/medium.jpg	1	0	0	0	33.6080248	-117.7640456	United States	Narnia femorata
173664984	7/18/2023		https://www.inaturalist.org/observations/173664984	https://static.inaturalist.org/photos/301610722/medium.jpg	1	0	0	0	30.16857	-97.98674667	United States	Narnia femorata
173999972	7/20/2023	CC-BY-NC	https://www.inaturalist.org/observations/173999972	https://inaturalist-open-data.s3.amazonaws.com/photos/302234451/medium.jpg	1	0	0	0	30.06321383	-99.39883333	United States	Narnia femorata
174044047	7/20/2023		https://www.inaturalist.org/observations/174044047	https://static.inaturalist.org/photos/302318653/medium.jpg	1	0	0	0	28.85068998	-100.5292784	United States	Narnia femorata
174204626	7/21/2023		https://www.inaturalist.org/observations/174204626	https://static.inaturalist.org/photos/302613290/medium.jpg	1	0	0	0	34.03234081	-118.7032799	United States	Narnia femorata
174581854	7/19/2023	CC-BY-NC	https://www.inaturalist.org/observations/174581854	https://inaturalist-open-data.s3.amazonaws.com/photos/303309631/medium.jpeg	1	0	0	0	33.95212499	-117.2640889	United States	Narnia femorata
174941227	4/21/2022		https://www.inaturalist.org/observations/174941227	https://static.inaturalist.org/photos/303974714/medium.jpg	1	0	0	0	31.795435	-111.0155689	United States	Narnia femorata
174946407	7/25/2023	CC-BY-NC	https://www.inaturalist.org/observations/174946407	https://inaturalist-open-data.s3.amazonaws.com/photos/303986538/medium.jpeg	1	0	0	0	33.97011773	-117.319654	United States	Narnia femorata
175135443	7/26/2023	CC-BY-NC	https://www.inaturalist.org/observations/175135443	https://inaturalist-open-data.s3.amazonaws.com/photos/304338791/medium.jpg	1	0	0	0	33.81962434	-117.7653279	United States	Narnia femorata
175280898	7/27/2023		https://www.inaturalist.org/observations/175280898	https://static.inaturalist.org/photos/304603523/medium.jpeg	1	0	0	0	22.994295	-106.007811	Mexico	Narnia femorata
175296294	7/27/2023	CC-BY-NC	https://www.inaturalist.org/observations/175296294	https://inaturalist-open-data.s3.amazonaws.com/photos/304632615/medium.jpg	1	0	0	0	29.90160028	-97.96533675	United States	Narnia femorata
175580325	7/29/2023		https://www.inaturalist.org/observations/175580325	https://static.inaturalist.org/photos/305152076/medium.jpg	1	0	0	0	32.92647167	-117.2492667	United States	Narnia femorata
175762127	7/30/2023	CC-BY-NC	https://www.inaturalist.org/observations/175762127	https://inaturalist-open-data.s3.amazonaws.com/photos/305486308/medium.jpg	1	0	0	0	30.0632	-99.39692	United States	Narnia femorata
175802332	7/30/2023	CC-BY-NC-SA	https://www.inaturalist.org/observations/175802332	https://inaturalist-open-data.s3.amazonaws.com/photos/305560088/medium.jpg	1	0	0	0	34.20019667	-118.213295	United States	Narnia femorata
175860144	7/30/2023	CC-BY-NC	https://www.inaturalist.org/observations/175860144	https://inaturalist-open-data.s3.amazonaws.com/photos/305668770/medium.jpg	1	0	0	0	29.88467007	-98.26667335	United States	Narnia femorata
176188744	8/1/2023		https://www.inaturalist.org/observations/176188744	https://static.inaturalist.org/photos/306281676/medium.jpeg	1	0	0	0	31.86329887	-106.5222949	United States	Narnia femorata
176189217	8/1/2023		https://www.inaturalist.org/observations/176189217	https://static.inaturalist.org/photos/306282553/medium.jpeg	1	0	0	0	31.86329887	-106.5222949	United States	Narnia femorata
176200715	8/1/2023	CC-BY-NC	https://www.inaturalist.org/observations/176200715	https://inaturalist-open-data.s3.amazonaws.com/photos/306303521/medium.jpeg	1	0	0	0	32.82908906	-117.0762277	United States	Narnia femorata
176524027	8/2/2023		https://www.inaturalist.org/observations/176524027	https://static.inaturalist.org/photos/306905028/medium.jpg	1	0	0	0	30.03501383	-98.51928667	United States	Narnia femorata
176707763	8/4/2023	CC-BY-NC	https://www.inaturalist.org/observations/176707763	https://inaturalist-open-data.s3.amazonaws.com/photos/307250039/medium.jpeg	1	0	0	0	32.8349358	-117.0749316	United States	Narnia femorata
177229940	8/6/2023	CC-BY-NC	https://www.inaturalist.org/observations/177229940	https://inaturalist-open-data.s3.amazonaws.com/photos/308215478/medium.jpg	1	0	0	0	33.63320321	-117.8471756	United States	Narnia femorata
177420312	8/8/2023	CC-BY-NC	https://www.inaturalist.org/observations/177420312	https://inaturalist-open-data.s3.amazonaws.com/photos/308595750/medium.jpg	1	0	0	0	29.90192337	-97.96498085	United States	Narnia femorata
177908531	8/11/2023	CC-BY-NC	https://www.inaturalist.org/observations/177908531	https://inaturalist-open-data.s3.amazonaws.com/photos/309487365/medium.jpg	1	0	0	0	32.80967054	-117.0149544	United States	Narnia femorata
177929082	8/11/2023		https://www.inaturalist.org/observations/177929082	https://static.inaturalist.org/photos/309528163/medium.jpeg	1	0	0	0	22.87725278	-105.7469389	Mexico	Narnia femorata
178043225	8/12/2023	CC-BY-NC	https://www.inaturalist.org/observations/178043225	https://inaturalist-open-data.s3.amazonaws.com/photos/309740559/medium.jpeg	1	0	0	0	32.31616519	-110.8174003	United States	Narnia femorata
178240756	8/12/2023	CC-BY	https://www.inaturalist.org/observations/178240756	https://inaturalist-open-data.s3.amazonaws.com/photos/310112547/medium.jpg	1	0	0	0	32.31638713	-110.8126553	United States	Narnia femorata
178276323	8/12/2023	CC-BY-NC	https://www.inaturalist.org/observations/178276323	https://inaturalist-open-data.s3.amazonaws.com/photos/310188235/medium.jpeg	1	0	0	0	32.92191667	-117.2475056	United States	Narnia femorata
178286884	8/4/2023	CC-BY-NC	https://www.inaturalist.org/observations/178286884	https://inaturalist-open-data.s3.amazonaws.com/photos/310210271/medium.jpg	1	0	0	0	33.77071619	-117.7645674	United States	Narnia femorata
178566826	8/15/2023		https://www.inaturalist.org/observations/178566826	https://inaturalist-open-data.s3.amazonaws.com/photos/310746117/medium.jpg	1	0	0	0	32.84449667	-117.19777	United States	Narnia femorata
178674119	8/16/2023		https://www.inaturalist.org/observations/178674119	https://inaturalist-open-data.s3.amazonaws.com/photos/310952054/medium.jpeg	1	0	0	0	30.36158752	-97.73886871	United States	Narnia femorata
179181716	8/19/2023	CC-BY-NC	https://www.inaturalist.org/observations/179181716	https://inaturalist-open-data.s3.amazonaws.com/photos/311912899/medium.jpg	1	0	0	0	33.01314814	-117.2711728	United States	Narnia femorata
179284975	8/16/2023	CC-BY-NC	https://www.inaturalist.org/observations/179284975	https://inaturalist-open-data.s3.amazonaws.com/photos/312108693/medium.jpeg	1	0	0	0	32.91964149	-117.2529344	United States	Narnia femorata
179286361	8/16/2023	CC-BY-NC	https://www.inaturalist.org/observations/179286361	https://inaturalist-open-data.s3.amazonaws.com/photos/312111437/medium.jpeg	1	0	0	0	25.44377817	-100.8578549	Mexico	Narnia femorata
179728291	8/22/2023	CC-BY-NC	https://www.inaturalist.org/observations/179728291	https://inaturalist-open-data.s3.amazonaws.com/photos/312971867/medium.jpg	1	0	0	0	32.1211243	-109.5410063	United States	Narnia femorata
179768678	8/19/2023		https://www.inaturalist.org/observations/179768678	https://static.inaturalist.org/photos/313027945/medium.jpeg	1	0	0	0	33.41240016	-111.1168936	United States	Narnia femorata
179781995	8/22/2023		https://www.inaturalist.org/observations/179781995	https://static.inaturalist.org/photos/313055480/medium.jpg	1	0	0	0	32.71483333	-117.1284417	United States	Narnia femorata
179857587	8/23/2023	CC-BY-NC	https://www.inaturalist.org/observations/179857587	https://inaturalist-open-data.s3.amazonaws.com/photos/313196809/medium.jpeg	1	0	0	0	32.2334504	-110.8818634	United States	Narnia femorata
180022609	8/24/2023	CC-BY-NC	https://www.inaturalist.org/observations/180022609	https://inaturalist-open-data.s3.amazonaws.com/photos/313510813/medium.jpg	1	0	0	0	32.717075	-117.1241305	United States	Narnia femorata
180171720	5/24/2023		https://www.inaturalist.org/observations/180171720	https://static.inaturalist.org/photos/313795911/medium.jpg	1	0	0	0	33.44021167	-118.48168	United States	Narnia femorata
180471566	8/23/2023	CC-BY-NC	https://www.inaturalist.org/observations/180471566	https://inaturalist-open-data.s3.amazonaws.com/photos/314357214/medium.jpeg	1	0	0	0	15.77367166	-96.20035835	Mexico	Narnia femorata
180518420	8/26/2023	CC-BY-NC	https://www.inaturalist.org/observations/180518420	https://inaturalist-open-data.s3.amazonaws.com/photos/314461229/medium.jpeg	1	0	0	0	21.15321756	-89.59558278	Mexico	Narnia femorata
180553287	8/27/2023		https://www.inaturalist.org/observations/180553287	https://static.inaturalist.org/photos/314530068/medium.jpeg	1	0	0	0	24.40155	-106.6074	Mexico	Narnia femorata
180799115	8/29/2023	CC-BY-NC	https://www.inaturalist.org/observations/180799115	https://inaturalist-open-data.s3.amazonaws.com/photos/315000336/medium.jpg	1	0	0	0	30.28520833	-97.52822167	United States	Narnia femorata
181009393	8/20/2023	CC-BY-NC	https://www.inaturalist.org/observations/181009393	https://inaturalist-open-data.s3.amazonaws.com/photos/315402816/medium.jpg	1	0	0	0	22.08762695	-100.9610044	Mexico	Narnia femorata
181115828	8/31/2023	CC-BY-NC	https://www.inaturalist.org/observations/181115828	https://inaturalist-open-data.s3.amazonaws.com/photos/315604457/medium.jpeg	1	0	0	0	32.92940278	-117.2591278	United States	Narnia femorata
181410338	9/2/2023	CC-BY-NC	https://www.inaturalist.org/observations/181410338	https://inaturalist-open-data.s3.amazonaws.com/photos/316119116/medium.jpg	1	0	0	0	30.72038552	-97.67557718	United States	Narnia femorata
181512594	9/2/2023	CC-BY-NC	https://www.inaturalist.org/observations/181512594	https://inaturalist-open-data.s3.amazonaws.com/photos/316307944/medium.jpeg	1	0	0	0	34.21783187	-118.900729	United States	Narnia femorata
181574538	9/3/2023	CC-BY	https://www.inaturalist.org/observations/181574538	https://inaturalist-open-data.s3.amazonaws.com/photos/316427648/medium.jpg	1	0	0	0	32.81412167	-117.2371883	United States	Narnia femorata
181661854	9/3/2023	CC-BY-NC	https://www.inaturalist.org/observations/181661854	https://inaturalist-open-data.s3.amazonaws.com/photos/316589445/medium.jpg	1	0	0	0	32.80962399	-117.0149836	United States	Narnia femorata
181821139	9/4/2023		https://www.inaturalist.org/observations/181821139	https://inaturalist-open-data.s3.amazonaws.com/photos/316898576/medium.jpg	1	0	0	0	32.82058	-117.0580888	United States	Narnia femorata
182019926	11/9/2022	CC-BY-NC	https://www.inaturalist.org/observations/182019926	https://inaturalist-open-data.s3.amazonaws.com/photos/317285257/medium.jpg	1	0	0	0	26.03290833	-109.0316862	Mexico	Narnia femorata
182189367	9/6/2023	CC0	https://www.inaturalist.org/observations/182189367	https://inaturalist-open-data.s3.amazonaws.com/photos/317613012/medium.jpeg	1	0	0	0	32.71700137	-117.1241136	United States	Narnia femorata
182374704	9/8/2023	CC0	https://www.inaturalist.org/observations/182374704	https://inaturalist-open-data.s3.amazonaws.com/photos/317964241/medium.jpg	1	0	0	0	34.16696326	-118.2265972	United States	Narnia femorata
182393319	9/5/2023	CC-BY-NC	https://www.inaturalist.org/observations/182393319	https://inaturalist-open-data.s3.amazonaws.com/photos/318000205/medium.jpeg	1	0	0	0	32.67203905	-117.2394207	United States	Narnia femorata
182393320	9/5/2023	CC-BY-NC	https://www.inaturalist.org/observations/182393320	https://inaturalist-open-data.s3.amazonaws.com/photos/318000208/medium.jpeg	1	0	0	0	32.67203905	-117.2394207	United States	Narnia femorata
182463052	9/9/2023	CC-BY-NC	https://www.inaturalist.org/observations/182463052	https://inaturalist-open-data.s3.amazonaws.com/photos/318142614/medium.jpg	1	0	0	0	31.99663446	-98.47796088	United States	Narnia femorata
182670050	9/10/2023	CC-BY-NC	https://www.inaturalist.org/observations/182670050	https://inaturalist-open-data.s3.amazonaws.com/photos/318536329/medium.jpeg	1	0	0	0	34.27549203	-118.6148405	United States	Narnia femorata
182696108	9/10/2023	CC-BY-NC	https://www.inaturalist.org/observations/182696108	https://inaturalist-open-data.s3.amazonaws.com/photos/318587654/medium.jpg	1	0	0	0	32.81448667	-117.23742	United States	Narnia femorata
182734570	9/10/2023	CC-BY-NC	https://www.inaturalist.org/observations/182734570	https://inaturalist-open-data.s3.amazonaws.com/photos/318662771/medium.jpeg	1	0	0	0	32.821832	-116.619445	United States	Narnia femorata
182734800	9/10/2023	CC-BY-NC	https://www.inaturalist.org/observations/182734800	https://inaturalist-open-data.s3.amazonaws.com/photos/318662708/medium.jpeg	1	0	0	0	33.59697569	-117.7586972	United States	Narnia femorata
182745906	9/10/2023	CC-BY-NC	https://www.inaturalist.org/observations/182745906	https://inaturalist-open-data.s3.amazonaws.com/photos/318686853/medium.jpg	1	0	0	0	32.74438667	-117.2509167	United States	Narnia femorata
182884804	9/9/2023		https://www.inaturalist.org/observations/182884804	https://static.inaturalist.org/photos/318947577/medium.jpeg	1	0	0	0	33.98559682	-117.30528	United States	Narnia femorata
183077754	9/13/2023	CC-BY-NC	https://www.inaturalist.org/observations/183077754	https://inaturalist-open-data.s3.amazonaws.com/photos/319340207/medium.jpeg	1	0	0	0	29.56328123	-98.47023128	United States	Narnia femorata
183230949	9/13/2023	CC-BY-NC	https://www.inaturalist.org/observations/183230949	https://inaturalist-open-data.s3.amazonaws.com/photos/319635515/medium.jpg	1	0	0	0	30.36375885	-103.6488504	United States	Narnia femorata
183241317	9/5/2023	CC-BY-NC	https://www.inaturalist.org/observations/183241317	https://inaturalist-open-data.s3.amazonaws.com/photos/319654639/medium.jpeg	1	0	0	0	31.9238523	-106.0462895	United States	Narnia femorata
183598572	9/16/2023		https://www.inaturalist.org/observations/183598572	https://static.inaturalist.org/photos/320334688/medium.jpeg	1	0	0	0	33.05884333	-96.67430799	United States	Narnia femorata
183764499	9/17/2023	CC-BY-NC	https://www.inaturalist.org/observations/183764499	https://inaturalist-open-data.s3.amazonaws.com/photos/320655923/medium.jpg	1	0	0	0	28.94379298	-99.06967539	United States	Narnia femorata
183932418	9/16/2023	CC0	https://www.inaturalist.org/observations/183932418	https://inaturalist-open-data.s3.amazonaws.com/photos/320976326/medium.jpeg	1	0	0	0	31.27228209	-98.60845388	United States	Narnia femorata
183932420	9/16/2023	CC0	https://www.inaturalist.org/observations/183932420	https://inaturalist-open-data.s3.amazonaws.com/photos/320976333/medium.jpeg	1	0	0	0	31.27240258	-98.60851231	United States	Narnia femorata
184066988	9/17/2023	CC-BY-NC	https://www.inaturalist.org/observations/184066988	https://inaturalist-open-data.s3.amazonaws.com/photos/321234099/medium.jpeg	1	0	0	0	16.31176198	-96.63017691	Mexico	Narnia femorata
184486120	9/22/2023		https://www.inaturalist.org/observations/184486120	https://static.inaturalist.org/photos/322041978/medium.jpeg	1	0	0	0	23.92691111	-110.244575	Mexico	Narnia femorata
184529585	9/22/2023	CC-BY	https://www.inaturalist.org/observations/184529585	https://inaturalist-open-data.s3.amazonaws.com/photos/322122119/medium.jpeg	1	0	0	0	34.20853889	-111.8865667	United States	Narnia femorata
184620941	6/4/2023	CC-BY-NC	https://www.inaturalist.org/observations/184620941	https://inaturalist-open-data.s3.amazonaws.com/photos/322273819/medium.jpg	1	0	0	0	29.94660947	-99.23715223	United States	Narnia femorata
184620942	6/4/2023	CC-BY-NC	https://www.inaturalist.org/observations/184620942	https://inaturalist-open-data.s3.amazonaws.com/photos/322273861/medium.jpg	1	0	0	0	29.94660947	-99.23715223	United States	Narnia femorata
184621167	9/23/2023	CC-BY-NC	https://www.inaturalist.org/observations/184621167	https://inaturalist-open-data.s3.amazonaws.com/photos/322297993/medium.jpg	1	0	0	0	34.17818634	-118.0971291	United States	Narnia femorata
185068342	9/23/2023		https://www.inaturalist.org/observations/185068342	https://static.inaturalist.org/photos/323149039/medium.jpg	1	0	0	0	34.26967615	-118.3575028	United States	Narnia femorata
185176780	9/27/2023		https://www.inaturalist.org/observations/185176780	https://static.inaturalist.org/photos/323362849/medium.jpg	1	0	0	0	33.55440326	-117.6620508	United States	Narnia femorata
185176857	9/27/2023	CC-BY-NC	https://www.inaturalist.org/observations/185176857	https://inaturalist-open-data.s3.amazonaws.com/photos/323362958/medium.jpg	1	0	0	0	33.55440452	-117.6621066	United States	Narnia femorata
185184219	9/27/2023	CC-BY-NC	https://www.inaturalist.org/observations/185184219	https://inaturalist-open-data.s3.amazonaws.com/photos/323375815/medium.jpg	1	0	0	0	33.12841667	-96.86926333	United States	Narnia femorata
185184235	9/27/2023	CC-BY-NC	https://www.inaturalist.org/observations/185184235	https://inaturalist-open-data.s3.amazonaws.com/photos/323375857/medium.jpg	1	0	0	0	33.12836383	-96.86927833	United States	Narnia femorata
185489865	9/17/2023	CC-BY-NC	https://www.inaturalist.org/observations/185489865	https://inaturalist-open-data.s3.amazonaws.com/photos/323957181/medium.jpeg	1	0	0	0	27.66564457	-97.32735917	United States	Narnia femorata
185529575	9/12/2023	CC-BY-NC	https://www.inaturalist.org/observations/185529575	https://inaturalist-open-data.s3.amazonaws.com/photos/324038035/medium.jpg	1	0	0	0	32.92503	-117.2579033	United States	Narnia femorata
185664521	9/30/2023	CC-BY-NC	https://www.inaturalist.org/observations/185664521	https://static.inaturalist.org/photos/324295554/medium.jpg	1	0	0	0	33.721	-117.6539133	United States	Narnia femorata
185674169	9/18/2023	CC-BY	https://www.inaturalist.org/observations/185674169	https://inaturalist-open-data.s3.amazonaws.com/photos/324306156/medium.jpeg	1	0	0	0	29.55784373	-98.52586172	United States	Narnia femorata
185771250	10/1/2023	CC-BY-NC	https://www.inaturalist.org/observations/185771250	https://inaturalist-open-data.s3.amazonaws.com/photos/324502908/medium.jpg	1	0	0	0	29.72671667	-99.51628	United States	Narnia femorata
185799304	10/1/2023	CC-BY-NC	https://www.inaturalist.org/observations/185799304	https://inaturalist-open-data.s3.amazonaws.com/photos/324555856/medium.jpeg	1	0	0	0	35.13765402	-106.4780726	United States	Narnia femorata
185851698	9/25/2023	CC-BY-NC	https://www.inaturalist.org/observations/185851698	https://inaturalist-open-data.s3.amazonaws.com/photos/324661892/medium.jpeg	1	0	0	0	32.17699167	-104.439145	United States	Narnia femorata
185969767	9/30/2023	CC-BY-NC	https://www.inaturalist.org/observations/185969767	https://inaturalist-open-data.s3.amazonaws.com/photos/324886747/medium.jpeg	1	0	0	0	29.85803573	-100.3289617	United States	Narnia femorata
186171360	9/18/2023	CC-BY-NC	https://www.inaturalist.org/observations/186171360	https://static.inaturalist.org/photos/325279622/medium.jpg	1	0	0	0	23.17977895	-106.426081	Mexico	Narnia femorata
186590183	9/25/2023	CC-BY-NC	https://www.inaturalist.org/observations/186590183	https://static.inaturalist.org/photos/326103062/medium.jpg	1	0	0	0	23.18083985	-106.4255186	Mexico	Narnia femorata
186639666	10/7/2023	CC-BY-NC	https://www.inaturalist.org/observations/186639666	https://inaturalist-open-data.s3.amazonaws.com/photos/326212724/medium.jpg	1	0	0	0	29.55371554	-98.49926855	United States	Narnia femorata
186933812	10/8/2023	CC-BY-NC	https://www.inaturalist.org/observations/186933812	https://inaturalist-open-data.s3.amazonaws.com/photos/326792376/medium.jpeg	1	0	0	0	33.45148524	-111.8224153	United States	Narnia femorata
187047877	10/5/2023	CC-BY-NC	https://www.inaturalist.org/observations/187047877	https://inaturalist-open-data.s3.amazonaws.com/photos/327021984/medium.jpeg	1	0	0	0	30.81216833	-99.23106167	United States	Narnia femorata
187061105	10/10/2023	CC-BY-NC	https://www.inaturalist.org/observations/187061105	https://inaturalist-open-data.s3.amazonaws.com/photos/327049865/medium.jpeg	1	0	0	0	20.020163	-98.32411397	Mexico	Narnia femorata
187161697	10/11/2023		https://www.inaturalist.org/observations/187161697	https://static.inaturalist.org/photos/327247187/medium.jpeg	1	0	0	0	33.3112319	-117.2642432	United States	Narnia femorata
187187363	10/11/2023	CC-BY	https://www.inaturalist.org/observations/187187363	https://inaturalist-open-data.s3.amazonaws.com/photos/327299759/medium.jpg	1	0	0	0	32.76075333	-116.9986883	United States	Narnia femorata
187406791	5/29/2023	CC-BY-NC	https://www.inaturalist.org/observations/187406791	https://inaturalist-open-data.s3.amazonaws.com/photos/327729046/medium.jpeg	1	0	0	0	31.33393333	-97.46774444	United States	Narnia femorata
187862332	9/10/2023	CC-BY-NC	https://www.inaturalist.org/observations/187862332	https://inaturalist-open-data.s3.amazonaws.com/photos/328634684/medium.jpg	1	0	0	0	34.19889865	-118.2123651	United States	Narnia femorata
188090869	10/18/2023	CC-BY-NC	https://www.inaturalist.org/observations/188090869	https://inaturalist-open-data.s3.amazonaws.com/photos/329092502/medium.jpeg	1	0	0	0	24.01004463	-104.5920552	Mexico	Narnia femorata
188098498	10/18/2023		https://www.inaturalist.org/observations/188098498	https://static.inaturalist.org/photos/329108922/medium.jpeg	1	0	0	0	32.2279767	-111.0804103	United States	Narnia femorata
188320411	10/20/2023	CC-BY-NC	https://www.inaturalist.org/observations/188320411	https://inaturalist-open-data.s3.amazonaws.com/photos/329572224/medium.jpg	1	0	0	0	19.11872217	-104.4740533	Mexico	Narnia femorata
188579995	10/20/2023	CC-BY	https://www.inaturalist.org/observations/188579995	https://inaturalist-open-data.s3.amazonaws.com/photos/330087837/medium.jpg	1	0	0	0	32.06741194	-112.7199948	United States	Narnia femorata
188661743	10/20/2023	CC-BY	https://www.inaturalist.org/observations/188661743	https://inaturalist-open-data.s3.amazonaws.com/photos/330269993/medium.jpg	1	0	0	0	33.79661267	-117.7555555	United States	Narnia femorata
188673934	10/23/2023	CC-BY-NC	https://www.inaturalist.org/observations/188673934	https://inaturalist-open-data.s3.amazonaws.com/photos/330295281/medium.jpg	1	0	0	0	30.18464564	-97.87315481	United States	Narnia femorata
188738509	10/21/2023	CC-BY-NC	https://www.inaturalist.org/observations/188738509	https://inaturalist-open-data.s3.amazonaws.com/photos/330424404/medium.jpg	1	0	0	0	33.05522515	-97.11351063	United States	Narnia femorata
188746267	10/21/2023	CC-BY	https://www.inaturalist.org/observations/188746267	https://inaturalist-open-data.s3.amazonaws.com/photos/330440394/medium.jpeg	1	0	0	0	31.270778	-98.620035	United States	Narnia femorata
188746645	10/21/2023	CC-BY	https://www.inaturalist.org/observations/188746645	https://inaturalist-open-data.s3.amazonaws.com/photos/330441411/medium.jpeg	1	0	0	0	31.270696	-98.619887	United States	Narnia femorata
188746673	10/21/2023	CC-BY	https://www.inaturalist.org/observations/188746673	https://inaturalist-open-data.s3.amazonaws.com/photos/330441490/medium.jpeg	1	0	0	0	31.270696	-98.619887	United States	Narnia femorata
188852831	10/24/2023	CC-BY	https://www.inaturalist.org/observations/188852831	https://inaturalist-open-data.s3.amazonaws.com/photos/330660135/medium.jpeg	1	0	0	0	23.299	-106.443	Mexico	Narnia femorata
188918448	10/23/2023		https://www.inaturalist.org/observations/188918448	https://static.inaturalist.org/photos/330793235/medium.jpg	1	0	0	0	33.49644582	-117.714975	United States	Narnia femorata
188938308	10/23/2023	CC-BY-NC	https://www.inaturalist.org/observations/188938308	https://inaturalist-open-data.s3.amazonaws.com/photos/330827338/medium.jpg	1	0	0	0	30.18464028	-97.87311445	United States	Narnia femorata
189149004	10/23/2023	CC-BY-NC	https://www.inaturalist.org/observations/189149004	https://inaturalist-open-data.s3.amazonaws.com/photos/331262330/medium.jpg	1	0	0	0	30.18461167	-97.87318333	United States	Narnia femorata
189183682	10/26/2023	CC-BY	https://www.inaturalist.org/observations/189183682	https://inaturalist-open-data.s3.amazonaws.com/photos/331335012/medium.jpeg	1	0	0	0	33.206819	-98.165889	United States	Narnia femorata
189189053	10/21/2023	CC-BY-NC	https://www.inaturalist.org/observations/189189053	https://inaturalist-open-data.s3.amazonaws.com/photos/331343870/medium.jpeg	1	0	0	0	32.92639378	-117.2537639	United States	Narnia femorata
189224165	10/21/2023	CC-BY-NC	https://www.inaturalist.org/observations/189224165	https://inaturalist-open-data.s3.amazonaws.com/photos/331415381/medium.jpeg	1	0	0	0	31.27128752	-98.6151013	United States	Narnia femorata
189429680	10/21/2023	CC-BY	https://www.inaturalist.org/observations/189429680	https://inaturalist-open-data.s3.amazonaws.com/photos/331837880/medium.jpeg	1	0	0	0	31.267768	-98.605694	United States	Narnia femorata
189535168	10/30/2023		https://www.inaturalist.org/observations/189535168	https://inaturalist-open-data.s3.amazonaws.com/photos/332056107/medium.jpeg	1	0	0	0	21.36349075	-101.9291015	Mexico	Narnia femorata
190116411	11/5/2023	CC-BY-NC	https://www.inaturalist.org/observations/190116411	https://inaturalist-open-data.s3.amazonaws.com/photos/333206596/medium.jpg	1	0	0	0	29.56842625	-99.72066965	United States	Narnia femorata
190443809	11/8/2023	CC-BY-NC	https://www.inaturalist.org/observations/190443809	https://inaturalist-open-data.s3.amazonaws.com/photos/333850862/medium.jpg	1	0	0	0	31.53356111	-97.43522778	United States	Narnia femorata
190458781	11/8/2023		https://www.inaturalist.org/observations/190458781	https://static.inaturalist.org/photos/333882902/medium.jpg	1	0	0	0	30.44291333	-99.81838833	United States	Narnia femorata
190620541	11/10/2023		https://www.inaturalist.org/observations/190620541	https://inaturalist-open-data.s3.amazonaws.com/photos/334207969/medium.jpg	1	0	0	0	32.83382	-117.0755222	United States	Narnia femorata
190709928	11/11/2023		https://www.inaturalist.org/observations/190709928	https://static.inaturalist.org/photos/334383896/medium.jpg	1	0	0	0	32.84545833	-117.0009083	United States	Narnia femorata
190761096	11/11/2023		https://www.inaturalist.org/observations/190761096	https://static.inaturalist.org/photos/334485620/medium.jpeg	1	0	0	0	33.36453611	-118.4622694	United States	Narnia femorata
191028786	10/28/2023	CC-BY-NC	https://www.inaturalist.org/observations/191028786	https://inaturalist-open-data.s3.amazonaws.com/photos/335015262/medium.jpeg	1	0	0	0	32.74771281	-116.9384423	United States	Narnia femorata
191035354	11/12/2023	CC-BY-NC	https://www.inaturalist.org/observations/191035354	https://inaturalist-open-data.s3.amazonaws.com/photos/335029726/medium.jpeg	1	0	0	0	33.30438747	-117.3542092	United States	Narnia femorata
191541812	11/19/2023	CC-BY-NC	https://www.inaturalist.org/observations/191541812	https://inaturalist-open-data.s3.amazonaws.com/photos/336047652/medium.jpg	1	0	0	0	33.5575886	-117.7608744	United States	Narnia femorata
191554706	11/19/2023	CC-BY-NC	https://www.inaturalist.org/observations/191554706	https://inaturalist-open-data.s3.amazonaws.com/photos/336073127/medium.jpg	1	0	0	0	33.5575886	-117.7608744	United States	Narnia femorata
191646209	11/20/2023		https://www.inaturalist.org/observations/191646209	https://static.inaturalist.org/photos/336255061/medium.jpeg	1	0	0	0	32.74036197	-116.866323	United States	Narnia femorata
191728995	11/20/2023		https://www.inaturalist.org/observations/191728995	https://static.inaturalist.org/photos/336418519/medium.jpeg	1	0	0	0	17.57130742	-99.39394571	Mexico	Narnia femorata
191779137	11/22/2023	CC-BY-NC	https://www.inaturalist.org/observations/191779137	https://inaturalist-open-data.s3.amazonaws.com/photos/336690526/medium.jpg	1	0	0	0	34.14998617	-118.2890383	United States	Narnia femorata
192105013	11/25/2023	CC0	https://www.inaturalist.org/observations/192105013	https://inaturalist-open-data.s3.amazonaws.com/photos/337165891/medium.jpg	1	0	0	0	29.29796333	-98.49281333	United States	Narnia femorata
